# Supplementary material for: Genome sequence and plasmid transformation of the model high-yield bacterial cellulose producer Gluconacetobacter hansenii ATCC 53582
Source: Sci Rep. 2016 Mar 24;6:23635. doi: 10.1038/srep23635 (PMC4806288; doi:10.1038/srep23635)
Supplement: Supplementary Data S1 [file srep23635-s1.txt]

Genome sequence and genetic engineering tools for the model high-yield bacterial cellulose producer Gluconacetobacter xylinus ATCC 53582

Michael Florea1, 2, James Abbott3,4, Benjamin Reeve2,5, Paul S Freemont2,6, Tom Ellis2,5*
1 Department of Life Sciences, Imperial College London, London, UK; 2 Centre for Synthetic Biology and Innovation, Imperial College London, London, UK; 3 Bioinformatics Support Service, Department of Surgery and Cancer, Imperial College London, London, UK; 4 Centre for Integrative Systems Biology and Bioinformatics, Imperial College London, London, UK; 5 Department of Bioengineering, Imperial College London, London, UK; 6 Department of Medicine, Imperial College London, London, UK;.
*Corresponding author:  t.ellis@imperial.ac.uk (TE)


SUPPLEMENTARY DATA


BLASTN 2.2.30+


Reference: Zheng Zhang, Scott Schwartz, Lukas Wagner, and Webb
Miller (2000), "A greedy algorithm for aligning DNA sequences", J
Comput Biol 2000; 7(1-2):203-14.


Database: ATCC53582_genome.fasta
           4 sequences; 3,378,498 total letters


Query= gi|455535|emb|X54676.1| A. xylinum gene for cellulose biosynthesis

Length=10094
                                                                      Score     E
Sequences producing significant alignments:                          (Bits)  Value

Chromosome                                                            18602   0.0  


>Chromosome 
Length=3277047

 Score = 18602 bits (10073),  Expect = 0.0
 Identities = 10088/10094 (99%), Gaps = 6/10094 (0%)
 Strand=Plus/Plus

Query  6       CCCGCACATCAGCATCGTCCATAAGTGAGCGTCCGGTG-ACA-GGGTGTTGCCGATGAAT  63
               |||||||||||||||||||||||||||||||||||||| ||| |||||||||||||||||
Sbjct  669167  CCCGCACATCAGCATCGTCCATAAGTGAGCGTCCGGTGGACAGGGGTGTTGCCGATGAAT  669226

Query  64      GGAGTCCTGTTCCGAAG-CACGCCTCAG-CCGCGGGA-CGTCCGCGTCCCGGCGATCTGA  120
               ||||||||||||||||| |||||||||| |||||||| ||||||||||||||||||||||
Sbjct  669227  GGAGTCCTGTTCCGAAGGCACGCCTCAGCCCGCGGGAGCGTCCGCGTCCCGGCGATCTGA  669286

Query  121     GCTTTTTCTTTCAGGGGATGCGCGACACCCGTGATGAAAAGAAGTTCTTTCCCGTGGCGT  180
               ||||||||||||||||||||||||||||||||||||||||||||||||||||||||||||
Sbjct  669287  GCTTTTTCTTTCAGGGGATGCGCGACACCCGTGATGAAAAGAAGTTCTTTCCCGTGGCGT  669346

Query  181     CCACGCGATCAGTTCGTTCTAATGTTTCCAGGATGACCAGCATGACCAAGACAGACACGA  240
               ||||||||||||||||||||||||||||||||||||||||||||||||||||||||||||
Sbjct  669347  CCACGCGATCAGTTCGTTCTAATGTTTCCAGGATGACCAGCATGACCAAGACAGACACGA  669406

Query  241     ATTCCTCTCAGGCTTCTCGTCCCGGCAGCCCCGTCGCCTCGCCTGATGGGTCGCCCACAA  300
               ||||||||||||||||||||||||||||||||||||||||||||||||||||||||||||
Sbjct  669407  ATTCCTCTCAGGCTTCTCGTCCCGGCAGCCCCGTCGCCTCGCCTGATGGGTCGCCCACAA  669466

Query  301     TGGCCGAAGTGTTCATGACGCTGGGTGGTCGTGCGACGGAACTCCTCAGCCCCCGTCCTT  360
               ||||||||||||||||||||||||||||||||||||||||||||||||||||||||||||
Sbjct  669467  TGGCCGAAGTGTTCATGACGCTGGGTGGTCGTGCGACGGAACTCCTCAGCCCCCGTCCTT  669526

Query  361     CGCTGCGGGAGGCGCTGTTGCGTCGTCGTGAAAACGAAGAAGAATCCTAAGGCCCTATAT  420
               ||||||||||||||||||||||||||||||||||||||||||||||||||||||||||||
Sbjct  669527  CGCTGCGGGAGGCGCTGTTGCGTCGTCGTGAAAACGAAGAAGAATCCTAAGGCCCTATAT  669586

Query  421     TCAGGCGACCGCCTGTCCCTGTGTCCTGCCTGGTGAAATGGCGGGGGCAGGGGCAGACAC  480
               ||||||||||||||||||||||||||||||||||||||||||||||||||||||||||||
Sbjct  669587  TCAGGCGACCGCCTGTCCCTGTGTCCTGCCTGGTGAAATGGCGGGGGCAGGGGCAGACAC  669646

Query  481     GCTGCACTGGCTCGGCGATCTATTCCGTCTTTGGCCTGGGTGATGTTTCCGCAGCCCAGG  540
               ||||||||||||||||||||||||||||||||||||||||||||||||||||||||||||
Sbjct  669647  GCTGCACTGGCTCGGCGATCTATTCCGTCTTTGGCCTGGGTGATGTTTCCGCAGCCCAGG  669706

Query  541     CGGGCCCGCTTTGCCCCGATGTGACCGCAGATGGTCGGGGTCAGGttttttttGACGTAA  600
               ||||||||||||||||||||||||||||||||||||||||||||||||||||||||||||
Sbjct  669707  CGGGCCCGCTTTGCCCCGATGTGACCGCAGATGGTCGGGGTCAGGTTTTTTTTGACGTAA  669766

Query  601     TTTTTCTGTTTTACAGCATTTCGGACGAGTTGTTTATGCCAGAGGTTCGGTCGTCAACGC  660
               ||||||||||||||||||||||||||||||||||||||||||||||||||||||||||||
Sbjct  669767  TTTTTCTGTTTTACAGCATTTCGGACGAGTTGTTTATGCCAGAGGTTCGGTCGTCAACGC  669826

Query  661     AGTCAGAGTCAGGAATGTCACAGTGGATGGGGAAAATTCTTTCCATTCGCGGTGCTGGGC  720
               ||||||||||||||||||||||||||||||||||||||||||||||||||||||||||||
Sbjct  669827  AGTCAGAGTCAGGAATGTCACAGTGGATGGGGAAAATTCTTTCCATTCGCGGTGCTGGGC  669886

Query  721     TGACTATTGGTGTTTTTGGCCTGTGTGCGCTGATTGCGGCTACGTCCGTGACCCTGCCGC  780
               ||||||||||||||||||||||||||||||||||||||||||||||||||||||||||||
Sbjct  669887  TGACTATTGGTGTTTTTGGCCTGTGTGCGCTGATTGCGGCTACGTCCGTGACCCTGCCGC  669946

Query  781     CAGAACAGCAGTTGATTGTGGCATTTGTATGTGTCGTGATCTTTTTTATTGTCGGTCATA  840
               ||||||||||||||||||||||||||||||||||||||||||||||||||||||||||||
Sbjct  669947  CAGAACAGCAGTTGATTGTGGCATTTGTATGTGTCGTGATCTTTTTTATTGTCGGTCATA  670006

Query  841     AGCCCAGCCGTCGGTCCCAGATTTTCCTTGAAGTGCTGTCAGGGCTGGTTTCGCTGCGCT  900
               ||||||||||||||||||||||||||||||||||||||||||||||||||||||||||||
Sbjct  670007  AGCCCAGCCGTCGGTCCCAGATTTTCCTTGAAGTGCTGTCAGGGCTGGTTTCGCTGCGCT  670066

Query  901     ATCTGACATGGCGCCTGACGGAAACGCTTTCATTCGATACATGGTTGCAGGGTCTGCTTG  960
               ||||||||||||||||||||||||||||||||||||||||||||||||||||||||||||
Sbjct  670067  ATCTGACATGGCGCCTGACGGAAACGCTTTCATTCGATACATGGTTGCAGGGTCTGCTTG  670126

Query  961     GGACAATGCTTCTGGTGGCGGAACTTTACGCCCTGATGATGCTGTTCCTCAGCTATTTCC  1020
               ||||||||||||||||||||||||||||||||||||||||||||||||||||||||||||
Sbjct  670127  GGACAATGCTTCTGGTGGCGGAACTTTACGCCCTGATGATGCTGTTCCTCAGCTATTTCC  670186

Query  1021    AGACGATCGCGCCATTGCATCGTGCGCCTCTGCCGCTGCCGCCGAACCCTGACGAATGGC  1080
               ||||||||||||||||||||||||||||||||||||||||||||||||||||||||||||
Sbjct  670187  AGACGATCGCGCCATTGCATCGTGCGCCTCTGCCGCTGCCGCCGAACCCTGACGAATGGC  670246

Query  1081    CCACGGTCGATATCTTCGTCCCGACCTACAACGAAGAACTGAGCATTGTCCGCCTGACGG  1140
               ||||||||||||||||||||||||||||||||||||||||||||||||||||||||||||
Sbjct  670247  CCACGGTCGATATCTTCGTCCCGACCTACAACGAAGAACTGAGCATTGTCCGCCTGACGG  670306

Query  1141    TGCTGGGATCACTGGGGATTGACTGGCCACCGGAAAAGGTGCGGGTTCATATCCTTGATG  1200
               ||||||||||||||||||||||||||||||||||||||||||||||||||||||||||||
Sbjct  670307  TGCTGGGATCACTGGGGATTGACTGGCCACCGGAAAAGGTGCGGGTTCATATCCTTGATG  670366

Query  1201    ACGGTCGTCGTCCTGAATTCGCCGCCTTTGCCGCTGAATGTGGCGCGAATTATATCGCCC  1260
               ||||||||||||||||||||||||||||||||||||||||||||||||||||||||||||
Sbjct  670367  ACGGTCGTCGTCCTGAATTCGCCGCCTTTGCCGCTGAATGTGGCGCGAATTATATCGCCC  670426

Query  1261    GCCCGACGAACGAACATGCAAAGGCCGGTAATCTTAACTATGCCATTGGTCATACCGATG  1320
               ||||||||||||||||||||||||||||||||||||||||||||||||||||||||||||
Sbjct  670427  GCCCGACGAACGAACATGCAAAGGCCGGTAATCTTAACTATGCCATTGGTCATACCGATG  670486

Query  1321    GTGATTACATCCTGATCTTTGACTGCGACCACGTCCCGACCCGCGCCTTCCTGCAGTTGA  1380
               ||||||||||||||||||||||||||||||||||||||||||||||||||||||||||||
Sbjct  670487  GTGATTACATCCTGATCTTTGACTGCGACCACGTCCCGACCCGCGCCTTCCTGCAGTTGA  670546

Query  1381    CAATGGGCTGGATGGTCGAAGACCCGAAGATCGCGCTGATGCAGACCCCGCATCACTTCT  1440
               ||||||||||||||||||||||||||||||||||||||||||||||||||||||||||||
Sbjct  670547  CAATGGGCTGGATGGTCGAAGACCCGAAGATCGCGCTGATGCAGACCCCGCATCACTTCT  670606

Query  1441    ATTCCCCCGACCCGTTCCAGCGGAACCTGTCGGCTGGTTATCGCACCCCGCCCGAAGGCA  1500
               ||||||||||||||||||||||||||||||||||||||||||||||||||||||||||||
Sbjct  670607  ATTCCCCCGACCCGTTCCAGCGGAACCTGTCGGCTGGTTATCGCACCCCGCCCGAAGGCA  670666

Query  1501    ACCTGTTTTATGGCGTGGTGCAGGATGGCAACGATTTCTGGGATGCGACCTTCTTTTGCG  1560
               ||||||||||||||||||||||||||||||||||||||||||||||||||||||||||||
Sbjct  670667  ACCTGTTTTATGGCGTGGTGCAGGATGGCAACGATTTCTGGGATGCGACCTTCTTTTGCG  670726

Query  1561    GGTCATGTGCAATCCTGCGTCGCACGGCGATTGAGCAGATCGGCGGCTTTGCGACCCAGA  1620
               ||||||||||||||||||||||||||||||||||||||||||||||||||||||||||||
Sbjct  670727  GGTCATGTGCAATCCTGCGTCGCACGGCGATTGAGCAGATCGGCGGCTTTGCGACCCAGA  670786

Query  1621    CCGTGACCGAAGACGCGCATACCGCACTCAAGATGCAGCGTCTGGGCTGGTCCACGGCCT  1680
               ||||||||||||||||||||||||||||||||||||||||||||||||||||||||||||
Sbjct  670787  CCGTGACCGAAGACGCGCATACCGCACTCAAGATGCAGCGTCTGGGCTGGTCCACGGCCT  670846

Query  1681    ATCTGCGTATCCCGCTTGCCGGTGGTCTCGCGACGGAACGCCTGATCCTGCATATCGGAC  1740
               ||||||||||||||||||||||||||||||||||||||||||||||||||||||||||||
Sbjct  670847  ATCTGCGTATCCCGCTTGCCGGTGGTCTCGCGACGGAACGCCTGATCCTGCATATCGGAC  670906

Query  1741    AGCGCGTGCGCTGGGCGCGTGGGATGCTGCAGATCTTCCGCATCGACAATCCTCTGTTCG  1800
               ||||||||||||||||||||||||||||||||||||||||||||||||||||||||||||
Sbjct  670907  AGCGCGTGCGCTGGGCGCGTGGGATGCTGCAGATCTTCCGCATCGACAATCCTCTGTTCG  670966

Query  1801    GGCGTGGCCTGTCATGGGGGCAGCGGCTTTGTTACCTGTCGGCCATGACGTCGTTCCTGT  1860
               ||||||||||||||||||||||||||||||||||||||||||||||||||||||||||||
Sbjct  670967  GGCGTGGCCTGTCATGGGGGCAGCGGCTTTGTTACCTGTCGGCCATGACGTCGTTCCTGT  671026

Query  1861    TCGCTGTCCCGCGCGTCATCTTCCTGAGCTCCCCGCTGGCGTTCCTGTTCTTTGGGCAGA  1920
               ||||||||||||||||||||||||||||||||||||||||||||||||||||||||||||
Sbjct  671027  TCGCTGTCCCGCGCGTCATCTTCCTGAGCTCCCCGCTGGCGTTCCTGTTCTTTGGGCAGA  671086

Query  1921    ACATCATTGCCGCGTCGCCGCTCGCGCTGCTGGCCTATGCCATCCCGCACATGTTCCACG  1980
               ||||||||||||||||||||||||||||||||||||||||||||||||||||||||||||
Sbjct  671087  ACATCATTGCCGCGTCGCCGCTCGCGCTGCTGGCCTATGCCATCCCGCACATGTTCCACG  671146

Query  1981    CCGTCGGCACGGCGTCGAAGATCAACAAGGGCTGGCGCTACTCCTTCTGGAGTGAGGTCT  2040
               ||||||||||||||||||||||||||||||||||||||||||||||||||||||||||||
Sbjct  671147  CCGTCGGCACGGCGTCGAAGATCAACAAGGGCTGGCGCTACTCCTTCTGGAGTGAGGTCT  671206

Query  2041    ATGAAACCACGATGGCGCTGTTCCTGGTGCGCGTGACGATTGTCACCCTGCTCAGCCCTT  2100
               ||||||||||||||||||||||||||||||||||||||||||||||||||||||||||||
Sbjct  671207  ATGAAACCACGATGGCGCTGTTCCTGGTGCGCGTGACGATTGTCACCCTGCTCAGCCCTT  671266

Query  2101    CACGTGGGAAGTTCAACGTGACGGACAAGGGCGGGTTGCTTGAAAAAGGTTATTTCGACC  2160
               ||||||||||||||||||||||||||||||||||||||||||||||||||||||||||||
Sbjct  671267  CACGTGGGAAGTTCAACGTGACGGACAAGGGCGGGTTGCTTGAAAAAGGTTATTTCGACC  671326

Query  2161    TTGGCGCTGTCTACCCGAACATCATCCTTGGCCTGATCATGTTCGGCGGCCTGGCGCGTG  2220
               ||||||||||||||||||||||||||||||||||||||||||||||||||||||||||||
Sbjct  671327  TTGGCGCTGTCTACCCGAACATCATCCTTGGCCTGATCATGTTCGGCGGCCTGGCGCGTG  671386

Query  2221    GTGTCTATGAACTGTCTTTCGGCCATCTCGACCAGATCGCCGAACGTGCCTACCTGCTGA  2280
               ||||||||||||||||||||||||||||||||||||||||||||||||||||||||||||
Sbjct  671387  GTGTCTATGAACTGTCTTTCGGCCATCTCGACCAGATCGCCGAACGTGCCTACCTGCTGA  671446

Query  2281    ACTCCGCCTGGGCAATGCTCAGCCTCATCATCATCCTTGCGGCCATCGCCGTGGGGCGTG  2340
               ||||||||||||||||||||||||||||||||||||||||||||||||||||||||||||
Sbjct  671447  ACTCCGCCTGGGCAATGCTCAGCCTCATCATCATCCTTGCGGCCATCGCCGTGGGGCGTG  671506

Query  2341    AAACACAGCAGAAACGCAACAGTCATCGCATCCCCGCAACCATCCCGGTGGAAGTGGCGA  2400
               ||||||||||||||||||||||||||||||||||||||||||||||||||||||||||||
Sbjct  671507  AAACACAGCAGAAACGCAACAGTCATCGCATCCCCGCAACCATCCCGGTGGAAGTGGCGA  671566

Query  2401    ATGCCGATGGGTCCATCATCGTGACGGGCGTGACCGAGGACCTGTCCATGGGTGGGGCCG  2460
               ||||||||||||||||||||||||||||||||||||||||||||||||||||||||||||
Sbjct  671567  ATGCCGATGGGTCCATCATCGTGACGGGCGTGACCGAGGACCTGTCCATGGGTGGGGCCG  671626

Query  2461    CGGTGAAGATGTCATGGCCTGCGAAGCTGTCGGGGCCGACGCCGGTTTATATCCGTACTG  2520
               ||||||||||||||||||||||||||||||||||||||||||||||||||||||||||||
Sbjct  671627  CGGTGAAGATGTCATGGCCTGCGAAGCTGTCGGGGCCGACGCCGGTTTATATCCGTACTG  671686

Query  2521    TCCTTGACGGGGAGGAACTGATCCTTCCCGCCAGGATCATCCGTGCTGGCAACGGACGGG  2580
               ||||||||||||||||||||||||||||||||||||||||||||||||||||||||||||
Sbjct  671687  TCCTTGACGGGGAGGAACTGATCCTTCCCGCCAGGATCATCCGTGCTGGCAACGGACGGG  671746

Query  2581    GGATTTTCATCTGGACGATTGATAACCTGCAGCAGGAATTCTCGGTTATCCGTCTGGTGT  2640
               ||||||||||||||||||||||||||||||||||||||||||||||||||||||||||||
Sbjct  671747  GGATTTTCATCTGGACGATTGATAACCTGCAGCAGGAATTCTCGGTTATCCGTCTGGTGT  671806

Query  2641    TCGGCCGTGCCGACGCATGGGTTGACTTGGGGCAATTACAAGGCCGACCGCCCGCTGCTC  2700
               |||||||||||||||||||||||||| |||||||||||||||||||||||||||||||||
Sbjct  671807  TCGGCCGTGCCGACGCATGGGTTGAC-TGGGGCAATTACAAGGCCGACCGCCCGCTGCTC  671865

Query  2701    AGCCTCATGGACATGGTTCTCAGCGTCAAGGGCCTGTTCCGTTCAAGTGGCGATATCGTC  2760
               ||||||||||||||||||||||||||||||||||||||||||||||||||||||||||||
Sbjct  671866  AGCCTCATGGACATGGTTCTCAGCGTCAAGGGCCTGTTCCGTTCAAGTGGCGATATCGTC  671925

Query  2761    CATCGCAGTTCCCCAACCAAGCCTTTGGCTGGCAATGCCCTGTCTGACGATACGAACAAC  2820
               ||||||||||||||||||||||||||||||||||||||||||||||||||||||||||||
Sbjct  671926  CATCGCAGTTCCCCAACCAAGCCTTTGGCTGGCAATGCCCTGTCTGACGATACGAACAAC  671985

Query  2821    CCGTCACGCAAGGAGCGTGTGCTGAAGGGAACCGTGAAAATGGTTTCGCTTCTGGCGCTG  2880
               ||||||||||||||||||||||||||||||||||||||||||||||||||||||||||||
Sbjct  671986  CCGTCACGCAAGGAGCGTGTGCTGAAGGGAACCGTGAAAATGGTTTCGCTTCTGGCGCTG  672045

Query  2881    CTGACATTTGCTTCCTCGGCACAGGCGGCGTCAGCGCCCAGGGCCGTCGCGGCGAAGGCC  2940
               ||||||||||||||||||||||||||||||||||||||||||||||||||||||||||||
Sbjct  672046  CTGACATTTGCTTCCTCGGCACAGGCGGCGTCAGCGCCCAGGGCCGTCGCGGCGAAGGCC  672105

Query  2941    CCGGCCCATCAGCCCGAAGCCTCTGACCTGCCGCCGTTGCCCGCGCTTCTGCCGGCCACC  3000
               ||||||||||||||||||||||||||||||||||||||||||||||||||||||||||||
Sbjct  672106  CCGGCCCATCAGCCCGAAGCCTCTGACCTGCCGCCGTTGCCCGCGCTTCTGCCGGCCACC  672165

Query  3001    AGCGGCGCGGCGCAGGCGGGTGCGGGCGATGCCGGCGCCAATGGACCCGGCAGCCCCACG  3060
               ||||||||||||||||||||||||||||||||||||||||||||||||||||||||||||
Sbjct  672166  AGCGGCGCGGCGCAGGCGGGTGCGGGCGATGCCGGCGCCAATGGACCCGGCAGCCCCACG  672225

Query  3061    GGCCAGCCCCTGGCGGCCGACAGTGCCGATGCGCTGGTGGAAAATGCGGAAAATACGTCC  3120
               ||||||||||||||||||||||||||||||||||||||||||||||||||||||||||||
Sbjct  672226  GGCCAGCCCCTGGCGGCCGACAGTGCCGATGCGCTGGTGGAAAATGCGGAAAATACGTCC  672285

Query  3121    GATACGGCGACTGTCCATAATTATACCCTCAAGGATCTTGGCGCCGCAGGGTCCATCACG  3180
               ||||||||||||||||||||||||||||||||||||||||||||||||||||||||||||
Sbjct  672286  GATACGGCGACTGTCCATAATTATACCCTCAAGGATCTTGGCGCCGCAGGGTCCATCACG  672345

Query  3181    ATGCGTGGCCTTGCCCCGTTGCAGGGGATCGAGTTCGGGATTCCCTCTGACCAGCTTGTG  3240
               ||||||||||||||||||||||||||||||||||||||||||||||||||||||||||||
Sbjct  672346  ATGCGTGGCCTTGCCCCGTTGCAGGGGATCGAGTTCGGGATTCCCTCTGACCAGCTTGTG  672405

Query  3241    ACGTCCGCGCGCCTTGTGCTGTCGGGTTCGATGTCGCCCAACCTGCGTCCGGAAACTAAT  3300
               ||||||||||||||||||||||||||||||||||||||||||||||||||||||||||||
Sbjct  672406  ACGTCCGCGCGCCTTGTGCTGTCGGGTTCGATGTCGCCCAACCTGCGTCCGGAAACTAAT  672465

Query  3301    TCGGTCACAATGACGCTGAACGAGCAGTATATCGGCACGTTGCGTCCCGACCCGGCGCAC  3360
               ||||||||||||||||||||||||||||||||||||||||||||||||||||||||||||
Sbjct  672466  TCGGTCACAATGACGCTGAACGAGCAGTATATCGGCACGTTGCGTCCCGACCCGGCGCAC  672525

Query  3361    CCGACATTCGGCCCCATGTCGTTCGAGATCAACCCGATCTTCTTCGTCAGCGGAAACCGT  3420
               ||||||||||||||||||||||||||||||||||||||||||||||||||||||||||||
Sbjct  672526  CCGACATTCGGCCCCATGTCGTTCGAGATCAACCCGATCTTCTTCGTCAGCGGAAACCGT  672585

Query  3421    CTGAACTTCAACTTCGCCTCCGGGTCGAAGGGATGTTCGGACATCACGAACGATACGCTG  3480
               ||||||||||||||||||||||||||||||||||||||||||||||||||||||||||||
Sbjct  672586  CTGAACTTCAACTTCGCCTCCGGGTCGAAGGGATGTTCGGACATCACGAACGATACGCTG  672645

Query  3481    TGGGCCACGATCTCGCAGAACTCGCAGCTTCAGATCACGACAATCGCGCTGCCGCCGCGT  3540
               ||||||||||||||||||||||||||||||||||||||||||||||||||||||||||||
Sbjct  672646  TGGGCCACGATCTCGCAGAACTCGCAGCTTCAGATCACGACAATCGCGCTGCCGCCGCGT  672705

Query  3541    CGCCTGCTGTCACGTCTGCCGCAGCCCTTCTATGACAAGAACGTGCGCCAGCATGTTACG  3600
               ||||||||||||||||||||||||||||||||||||||||||||||||||||||||||||
Sbjct  672706  CGCCTGCTGTCACGTCTGCCGCAGCCCTTCTATGACAAGAACGTGCGCCAGCATGTTACG  672765

Query  3601    GTCCCGATGGTGCTGGCGCAGACCTATGACCCGCAGATACTCAAGTCCGCGGGGATTCTC  3660
               ||||||||||||||||||||||||||||||||||||||||||||||||||||||||||||
Sbjct  672766  GTCCCGATGGTGCTGGCGCAGACCTATGACCCGCAGATACTCAAGTCCGCGGGGATTCTC  672825

Query  3661    GCTTCGTGGTTTGGCAAGCAGACGGACTTCCTAGGCGTGACGTTCCCGGTGTCGTCCACC  3720
               ||||||||||||||||||||||||||||||||||||||||||||||||||||||||||||
Sbjct  672826  GCTTCGTGGTTTGGCAAGCAGACGGACTTCCTAGGCGTGACGTTCCCGGTGTCGTCCACC  672885

Query  3721    ATCCCGCAGAGTGGCAACGCCATCCTGATCGGCGTGGCCGATGAACTGCCGACCAGCCTC  3780
               ||||||||||||||||||||||||||||||||||||||||||||||||||||||||||||
Sbjct  672886  ATCCCGCAGAGTGGCAACGCCATCCTGATCGGCGTGGCCGATGAACTGCCGACCAGCCTC  672945

Query  3781    GGGCGGCCGCAGGTCAATGGCCCGGCGGTTCTGGAACTGCCGAACCCGTCGGATGCAAAC  3840
               ||||||||||||||||||||||||||||||||||||||||||||||||||||||||||||
Sbjct  672946  GGGCGGCCGCAGGTCAATGGCCCGGCGGTTCTGGAACTGCCGAACCCGTCGGATGCAAAC  673005

Query  3841    GCCACGATCCTGGTGGTGACGGGGCGTGACCGTGATGAGGTCATTACCGCGAGCAAGGGC  3900
               ||||||||||||||||||||||||||||||||||||||||||||||||||||||||||||
Sbjct  673006  GCCACGATCCTGGTGGTGACGGGGCGTGACCGTGATGAGGTCATTACCGCGAGCAAGGGC  673065

Query  3901    ATCGCCTTCGCGTCTGCTCCCCTGCCGACCGACAGCCATATGGATGTCGCGCCGGTCGAT  3960
               ||||||||||||||||||||||||||||||||||||||||||||||||||||||||||||
Sbjct  673066  ATCGCCTTCGCGTCTGCTCCCCTGCCGACCGACAGCCATATGGATGTCGCGCCGGTCGAT  673125

Query  3961    ATCGCCCCGCGCAAGCCCAATGACGCGCCATCTTTTATCGCGATGGACCATCCGGTGCGC  4020
               ||||||||||||||||||||||||||||||||||||||||||||||||||||||||||||
Sbjct  673126  ATCGCCCCGCGCAAGCCCAATGACGCGCCATCTTTTATCGCGATGGACCATCCGGTGCGC  673185

Query  4021    TTTGGCGACCTTGTAACGGCCAGCAAGCTACAGGGAACCGGCTTTACGTCCGGTGTGCTG  4080
               ||||||||||||||||||||||||||||||||||||||||||||||||||||||||||||
Sbjct  673186  TTTGGCGACCTTGTAACGGCCAGCAAGCTACAGGGAACCGGCTTTACGTCCGGTGTGCTG  673245

Query  4081    TCGGTTCCGTTCCGCATTCCGCCCGATCTTTATACGTGGCGTAACCGCCCGTACAAGATG  4140
               ||||||||||||||||||||||||||||||||||||||||||||||||||||||||||||
Sbjct  673246  TCGGTTCCGTTCCGCATTCCGCCCGATCTTTATACGTGGCGTAACCGCCCGTACAAGATG  673305

Query  4141    CAGGTACGTTTCCGTTCCCCCGCAGGGGAGGCGAAGGATGTCGAAAAGTCACGTCTCGAT  4200
               ||||||||||||||||||||||||||||||||||||||||||||||||||||||||||||
Sbjct  673306  CAGGTACGTTTCCGTTCCCCCGCAGGGGAGGCGAAGGATGTCGAAAAGTCACGTCTCGAT  673365

Query  4201    GTCGGGATCAACGAGGTTTACCTGCATTCCTATCCGCTGCGGGAAACGCATGGCCTGGTT  4260
               ||||||||||||||||||||||||||||||||||||||||||||||||||||||||||||
Sbjct  673366  GTCGGGATCAACGAGGTTTACCTGCATTCCTATCCGCTGCGGGAAACGCATGGCCTGGTT  673425

Query  4261    GGCGCGGTTTTGCAGGGTGTCGGCCTTGCCCGCCCTGCAAGCGGCATGCAGGTGCATGAT  4320
               ||||||||||||||||||||||||||||||||||||||||||||||||||||||||||||
Sbjct  673426  GGCGCGGTTTTGCAGGGTGTCGGCCTTGCCCGCCCTGCAAGCGGCATGCAGGTGCATGAT  673485

Query  4321    CTCGACGTACCGCCGTGGACCGTGTTCGGGCAGGATCAGTTGAACTTCTACTTTGACGCG  4380
               ||||||||||||||||||||||||||||||||||||||||||||||||||||||||||||
Sbjct  673486  CTCGACGTACCGCCGTGGACCGTGTTCGGGCAGGATCAGTTGAACTTCTACTTTGACGCG  673545

Query  4381    ATGCCCCTTGCGCGCGGAATCTGTCAAAGTGGCGCGGCAAACAATGCGTTCCATCTTGGG  4440
               ||||||||||||||||||||||||||||||||||||||||||||||||||||||||||||
Sbjct  673546  ATGCCCCTTGCGCGCGGAATCTGTCAAAGTGGCGCGGCAAACAATGCGTTCCATCTTGGG  673605

Query  4441    CTTGACCCGGATTCCACCATTGATTTTTCCCGTGCCCATCACATCGCCCAGATGCCCAAC  4500
               ||||||||||||||||||||||||||||||||||||||||||||||||||||||||||||
Sbjct  673606  CTTGACCCGGATTCCACCATTGATTTTTCCCGTGCCCATCACATCGCCCAGATGCCCAAC  673665

Query  4501    CTTGCCTATATGGCGACGGTCGGTTTTCCTTTCACCACCTATGCCGATCTGTCGCAGACG  4560
               ||||||||||||||||||||||||||||||||||||||||||||||||||||||||||||
Sbjct  673666  CTTGCCTATATGGCGACGGTCGGTTTTCCTTTCACCACCTATGCCGATCTGTCGCAGACG  673725

Query  4561    GCGGTTGTTCTGCCTGAACACCCGAATGCCGCGACTGTTGGCGCCTATCTTGACCTGATG  4620
               ||||||||||||||||||||||||||||||||||||||||||||||||||||||||||||
Sbjct  673726  GCGGTTGTTCTGCCTGAACACCCGAATGCCGCGACTGTTGGCGCCTATCTTGACCTGATG  673785

Query  4621    GGGTTCATGGGCGCGGCGACGTGGTATCCGGTTGCGGGCGTGGACATTGTGTCGGCCGAT  4680
               ||||||||||||||||||||||||||||||||||||||||||||||||||||||||||||
Sbjct  673786  GGGTTCATGGGCGCGGCGACGTGGTATCCGGTTGCGGGCGTGGACATTGTGTCGGCCGAT  673845

Query  4681    CATGTCAGTGACGTTGCGGACCGTAACCTGCTGGTGATTTCGACGCTGGCGACAAGTGGC  4740
               ||||||||||||||||||||||||||||||||||||||||||||||||||||||||||||
Sbjct  673846  CATGTCAGTGACGTTGCGGACCGTAACCTGCTGGTGATTTCGACGCTGGCGACAAGTGGC  673905

Query  4741    GAGATCGCGCCGCTGCTGTCACGTTCATCCTACGAAGTGGCGGATGGTCATTTGCGCACG  4800
               ||||||||||||||||||||||||||||||||||||||||||||||||||||||||||||
Sbjct  673906  GAGATCGCGCCGCTGCTGTCACGTTCATCCTACGAAGTGGCGGATGGTCATTTGCGCACG  673965

Query  4801    GTGTCGCATGCGTCCGCGCTGGATAACGCGATCAAGGCGGTCGACGATCCGCTGACGGCT  4860
               ||||||||||||||||||||||||||||||||||||||||||||||||||||||||||||
Sbjct  673966  GTGTCGCATGCGTCCGCGCTGGATAACGCGATCAAGGCGGTCGACGATCCGCTGACGGCT  674025

Query  4861    TTCCGCGACCGTGACAGCAAGCCGCAGGATGTCGATACCCCCCTGACGGGTGGTGTCGGC  4920
               ||||||||||||||||||||||||||||||||||||||||||||||||||||||||||||
Sbjct  674026  TTCCGCGACCGTGACAGCAAGCCGCAGGATGTCGATACCCCCCTGACGGGTGGTGTCGGC  674085

Query  4921    GCGATGATCGAGGCGGAATCCCCCCTGACGGCGGGCCGCACCGTTCTGGCGCTGCTGTCG  4980
               ||||||||||||||||||||||||||||||||||||||||||||||||||||||||||||
Sbjct  674086  GCGATGATCGAGGCGGAATCCCCCCTGACGGCGGGCCGCACCGTTCTGGCGCTGCTGTCG  674145

Query  4981    TCTGACGGTGCGGGGCTGAACAACCTCCTTCAGATGTTGGGGGAGCGCAAGAAGCAGGCG  5040
               ||||||||||||||||||||||||||||||||||||||||||||||||||||||||||||
Sbjct  674146  TCTGACGGTGCGGGGCTGAACAACCTCCTTCAGATGTTGGGGGAGCGCAAGAAGCAGGCG  674205

Query  5041    AATATCCAGGGGGACCTGGTTGTTGCCCATGGCGAGGACCTGTCTTCGTACCGCACTTCG  5100
               ||||||||||||||||||||||||||||||||||||||||||||||||||||||||||||
Sbjct  674206  AATATCCAGGGGGACCTGGTTGTTGCCCATGGCGAGGACCTGTCTTCGTACCGCACTTCG  674265

Query  5101    CCGGTCTATACGATCGGCACCCTGCCGCTCTGGCTGTGGCCGGACTGGTATATGCACAAC  5160
               ||||||||||||||||||||||||||||||||||||||||||||||||||||||||||||
Sbjct  674266  CCGGTCTATACGATCGGCACCCTGCCGCTCTGGCTGTGGCCGGACTGGTATATGCACAAC  674325

Query  5161    AGACCGGTTCGTGTGCTGCTTGTCGGCCTGTTGGGATGTATTCTGATCGTCAGTGTTCTT  5220
               ||||||||||||||||||||||||||||||||||||||||||||||||||||||||||||
Sbjct  674326  AGACCGGTTCGTGTGCTGCTTGTCGGCCTGTTGGGATGTATTCTGATCGTCAGTGTTCTT  674385

Query  5221    GCACGGGCTCTGGCGCGGCATGCGACCCGGCGTTTCAAGCAGCTTGAGGATGAGAGGCGC  5280
               ||||||||||||||||||||||||||||||||||||||||||||||||||||||||||||
Sbjct  674386  GCACGGGCTCTGGCGCGGCATGCGACCCGGCGTTTCAAGCAGCTTGAGGATGAGAGGCGC  674445

Query  5281    AAGTCGTGACCCATAAACGATATGCTTCGTCCCTGTCCGCCGGTCTTCTCGCAACGACCT  5340
               ||||||||||||||||||||||||||||||||||||||||||||||||||||||||||||
Sbjct  674446  AAGTCGTGACCCATAAACGATATGCTTCGTCCCTGTCCGCCGGTCTTCTCGCAACGACCT  674505

Query  5341    GCGTCGCAGGTCTGTTGCTGCAGGCGAACGGCGCACGGGCACAGCAGGCGGCAGAGGCGC  5400
               ||||||||||||||||||||||||||||||||||||||||||||||||||||||||||||
Sbjct  674506  GCGTCGCAGGTCTGTTGCTGCAGGCGAACGGCGCACGGGCACAGCAGGCGGCAGAGGCGC  674565

Query  5401    AGGCCCCGGCCAGCAGCACCACCATGATGCAAGCAGCCACCGTTGCCCCCGCCCAGAGTG  5460
               ||||||||||||||||||||||||||||||||||||||||||||||||||||||||||||
Sbjct  674566  AGGCCCCGGCCAGCAGCACCACCATGATGCAAGCAGCCACCGTTGCCCCCGCCCAGAGTG  674625

Query  5461    GGCAGGCCGCGGTGGTGCAGCGGCTGGTGCAGCAGGCCCGTTTCTGGATGCAGCAGCACC  5520
               ||||||||||||||||||||||||||||||||||||||||||||||||||||||||||||
Sbjct  674626  GGCAGGCCGCGGTGGTGCAGCGGCTGGTGCAGCAGGCCCGTTTCTGGATGCAGCAGCACC  674685

Query  5521    AGTATGAAAATGCGCGCCAGTCCCTGCAGAGTGCTGCGCGACTTGCACCGGATTCCGTTG  5580
               ||||||||||||||||||||||||||||||||||||||||||||||||||||||||||||
Sbjct  674686  AGTATGAAAATGCGCGCCAGTCCCTGCAGAGTGCTGCGCGACTTGCACCGGATTCCGTTG  674745

Query  5581    ATCTGCTGGAGGCCGAGGGCGAATACCAGTCGCATATCGGCAATCGTGATGCCGCCCTTG  5640
               ||||||||||||||||||||||||||||||||||||||||||||||||||||||||||||
Sbjct  674746  ATCTGCTGGAGGCCGAGGGCGAATACCAGTCGCATATCGGCAATCGTGATGCCGCCCTTG  674805

Query  5641    ATACGCAGCGTCGCCTGCATCAGGCCGCACCTGGCAGCACGTATGAAAGCCAGTTGAACG  5700
               ||||||||||||||||||||||||||||||||||||||||||||||||||||||||||||
Sbjct  674806  ATACGCAGCGTCGCCTGCATCAGGCCGCACCTGGCAGCACGTATGAAAGCCAGTTGAACG  674865

Query  5701    ACCTGCTGCATGAACAGGCGATTTCCCAGCCGGACCTTGCGCATGCGCGCTCGCTTGCCG  5760
               ||||||||||||||||||||||||||||||||||||||||||||||||||||||||||||
Sbjct  674866  ACCTGCTGCATGAACAGGCGATTTCCCAGCCGGACCTTGCGCATGCGCGCTCGCTTGCCG  674925

Query  5761    CATCCGGGCACAGCGATCAGGCGGTGGAAGCGTACCAGCACCTGTTCAACGGTTCGACGC  5820
               ||||||||||||||||||||||||||||||||||||||||||||||||||||||||||||
Sbjct  674926  CATCCGGGCACAGCGATCAGGCGGTGGAAGCGTACCAGCACCTGTTCAACGGTTCGACGC  674985

Query  5821    CCACGCCTTCGCTCGCGGTTGAATATTACCAGACGCTGGCTGGCGTCTCGGGGCAGGCCG  5880
               ||||||||||||||||||||||||||||||||||||||||||||||||||||||||||||
Sbjct  674986  CCACGCCTTCGCTCGCGGTTGAATATTACCAGACGCTGGCTGGCGTCTCGGGGCAGGCCG  675045

Query  5881    GTACGGCACAGGATGGGCTGATCCGTCTGGTCAAGGCCAATCCTTCCGATTTCCGGGCGC  5940
               ||||||||||||||||||||||||||||||||||||||||||||||||||||||||||||
Sbjct  675046  GTACGGCACAGGATGGGCTGATCCGTCTGGTCAAGGCCAATCCTTCCGATTTCCGGGCGC  675105

Query  5941    AACTGGCGCTTGCACAGGTCCTGACCTATCAGCCCGGCACCCGGATGGAGGGGCTGCAGC  6000
               ||||||||||||||||||||||||||||||||||||||||||||||||||||||||||||
Sbjct  675106  AACTGGCGCTTGCACAGGTCCTGACCTATCAGCCCGGCACCCGGATGGAGGGGCTGCAGC  675165

Query  6001    GGCTTCAGGCGCTCCAGAAGTACCAGTCTTCCGCCCCGGTGGAGGCTGCGACGGCGGAAA  6060
               ||||||||||||||||||||||||||||||||||||||||||||||||||||||||||||
Sbjct  675166  GGCTTCAGGCGCTCCAGAAGTACCAGTCTTCCGCCCCGGTGGAGGCTGCGACGGCGGAAA  675225

Query  6061    AATCATATCGCCAGACGCTGTCATGGTTACCGGTTACACCCGAAACACTGCCGTTGATGC  6120
               ||||||||||||||||||||||||||||||||||||||||||||||||||||||||||||
Sbjct  675226  AATCATATCGCCAGACGCTGTCATGGTTACCGGTTACACCCGAAACACTGCCGTTGATGC  675285

Query  6121    AGAAATGGCTGGATGCACATCCATCCGACAGCGCATTGCGGACCCATATGGCAGAACCGG  6180
               ||||||||||||||||||||||||||||||||||||||||||||||||||||||||||||
Sbjct  675286  AGAAATGGCTGGATGCACATCCATCCGACAGCGCATTGCGGACCCATATGGCAGAACCGG  675345

Query  6181    CAGGCGGGCCGCCGGATAAAGGCGCGCTGGCGCGGCAGGACGGGTTCAAGGCGTTGAACG  6240
               ||||||||||||||||||||||||||||||||||||||||||||||||||||||||||||
Sbjct  675346  CAGGCGGGCCGCCGGATAAAGGCGCGCTGGCGCGGCAGGACGGGTTCAAGGCGTTGAACG  675405

Query  6241    CCGGACGTCTGTCCGCAGCCCAGGCCGCGTTCCAGAGCGCACTGAACCTGAATGCCAAGG  6300
               ||||||||||||||||||||||||||||||||||||||||||||||||||||||||||||
Sbjct  675406  CCGGACGTCTGTCCGCAGCCCAGGCCGCGTTCCAGAGCGCACTGAACCTGAATGCCAAGG  675465

Query  6301    ACGGCGATGCCCTGGGCGGCCTTGGCCTTGTCGCCATGCGCGCGGGCCATAACGAGGAAG  6360
               ||||||||||||||||||||||||||||||||||||||||||||||||||||||||||||
Sbjct  675466  ACGGCGATGCCCTGGGCGGCCTTGGCCTTGTCGCCATGCGCGCGGGCCATAACGAGGAAG  675525

Query  6361    CGCATCGTTACCTCGAAGATGCGATCGCGGCTGATCCCAAGAATGCGGCGCACTGGCGTC  6420
               ||||||||||||||||||||||||||||||||||||||||||||||||||||||||||||
Sbjct  675526  CGCATCGTTACCTCGAAGATGCGATCGCGGCTGATCCCAAGAATGCGGCGCACTGGCGTC  675585

Query  6421    CGGCACTGGCTGGCATGGCCGTGGGCGAGGAATATGGCAGCGTCCGTCGCCTGATCGCCA  6480
               ||||||||||||||||||||||||||||||||||||||||||||||||||||||||||||
Sbjct  675586  CGGCACTGGCTGGCATGGCCGTGGGCGAGGAATATGGCAGCGTCCGTCGCCTGATCGCCA  675645

Query  6481    GTGGACAGACACAGGAAGCCGAACAGCGCCTGATGACGCTGGCGCGTCAGCCCGGACAGT  6540
               ||||||||||||||||||||||||||||||||||||||||||||||||||||||||||||
Sbjct  675646  GTGGACAGACACAGGAAGCCGAACAGCGCCTGATGACGCTGGCGCGTCAGCCCGGACAGT  675705

Query  6541    CCGAGGGCGCGACCCTTATGCTGGCGGATTTGCAGCGCAGCACGGGCCAGACCGGCGAGG  6600
               ||||||||||||||||||||||||||||||||||||||||||||||||||||||||||||
Sbjct  675706  CCGAGGGCGCGACCCTTATGCTGGCGGATTTGCAGCGCAGCACGGGCCAGACCGGCGAGG  675765

Query  6601    CCGAGCGCAATTACCGGGCGATCCTGGCGCGCAATGGTGACAATCCCATCGCACTGATGG  6660
               ||||||||||||||||||||||||||||||||||||||||||||||||||||||||||||
Sbjct  675766  CCGAGCGCAATTACCGGGCGATCCTGGCGCGCAATGGTGACAATCCCATCGCACTGATGG  675825

Query  6661    GACTGGCCCGTGTGCTGATGGGTGAAGGCCAGGAGAGCGAAGCGAACGCCCTGCTGTCGC  6720
               ||||||||||||||||||||||||||||||||||||||||||||||||||||||||||||
Sbjct  675826  GACTGGCCCGTGTGCTGATGGGTGAAGGCCAGGAGAGCGAAGCGAACGCCCTGCTGTCGC  675885

Query  6721    GCCTTGGTGGTCGCTATAGCGACCAGGTACAGCAGATCGAGGTTTCGGGCATCATGGCCG  6780
               ||||||||||||||||||||||||||||||||||||||||||||||||||||||||||||
Sbjct  675886  GCCTTGGTGGTCGCTATAGCGACCAGGTACAGCAGATCGAGGTTTCGGGCATCATGGCCG  675945

Query  6781    AAGCCGCCCGCACGTCGGATTCAGCGCAGAAGGTCAGCCTTCTGCGGCAGGCCATGACCA  6840
               ||||||||||||||||||||||||||||||||||||||||||||||||||||||||||||
Sbjct  675946  AAGCCGCCCGCACGTCGGATTCAGCGCAGAAGGTCAGCCTTCTGCGGCAGGCCATGACCA  676005

Query  6841    AGGCCCCGGATGACCCGTGGTTGCGCATCAACCTTGCCAATGCGCTGCAACAGCAAGGTG  6900
               ||||||||||||||||||||||||||||||||||||||||||||||||||||||||||||
Sbjct  676006  AGGCCCCGGATGACCCGTGGTTGCGCATCAACCTTGCCAATGCGCTGCAACAGCAAGGTG  676065

Query  6901    ACAGCGCGGAAGCGGCCAATGTCATGCGTCCGCTTCTGACCAGCCCGCGTACGCCGGCCG  6960
               ||||||||||||||||||||||||||||||||||||||||||||||||||||||||||||
Sbjct  676066  ACAGCGCGGAAGCGGCCAATGTCATGCGTCCGCTTCTGACCAGCCCGCGTACGCCGGCCG  676125

Query  6961    ATTATCAGGCGGCGATCCTGTATGCGTCCGGCAATGGCAATGATACGCTGGCGCGCCGTT  7020
               ||||||||||||||||||||||||||||||||||||||||||||||||||||||||||||
Sbjct  676126  ATTATCAGGCGGCGATCCTGTATGCGTCCGGCAATGGCAATGATACGCTGGCGCGCCGTT  676185

Query  7021    TGCTTGCGGGACTGTCGCCGGATGACTATTCCCCGGCCATCCGCACCATTGCCGATGAAA  7080
               ||||||||||||||||||||||||||||||||||||||||||||||||||||||||||||
Sbjct  676186  TGCTTGCGGGACTGTCGCCGGATGACTATTCCCCGGCCATCCGCACCATTGCCGATGAAA  676245

Query  7081    TGGCGATCAAGGCCGATCTGGCCAGCCGCCTTTCGATGGTTTCGAATCCCACGCCGCTTG  7140
               ||||||||||||||||||||||||||||||||||||||||||||||||||||||||||||
Sbjct  676246  TGGCGATCAAGGCCGATCTGGCCAGCCGCCTTTCGATGGTTTCGAATCCCACGCCGCTTG  676305

Query  7141    TGCGCGAGGCTCTGGCCGCGCCGGACCCGACGGGCGCGCGTGGTGTGGCGGTGGCCGACC  7200
               ||||||||||||||||||||||||||||||||||||||||||||||||||||||||||||
Sbjct  676306  TGCGCGAGGCTCTGGCCGCGCCGGACCCGACGGGCGCGCGTGGTGTGGCGGTGGCCGACC  676365

Query  7201    TGTTCCGGCAGCGTGGTGACATGCTGCATGCGCATATGGCGCTGCGCATCGCCTCCACGC  7260
               ||||||||||||||||||||||||||||||||||||||||||||||||||||||||||||
Sbjct  676366  TGTTCCGGCAGCGTGGTGACATGCTGCATGCGCATATGGCGCTGCGCATCGCCTCCACGC  676425

Query  7261    GCAATATTGACCTGACGACCGAACAGCGGCTGGCCTATGCCACCGAATATATGAAGATCA  7320
               ||||||||||||||||||||||||||||||||||||||||||||||||||||||||||||
Sbjct  676426  GCAATATTGACCTGACGACCGAACAGCGGCTGGCCTATGCCACCGAATATATGAAGATCA  676485

Query  7321    GCAATCCCGTTGCCGCAGCACGCCTGCTTGCACCGTTGGGCGATGGCAGCGGGACCGCAA  7380
               ||||||||||||||||||||||||||||||||||||||||||||||||||||||||||||
Sbjct  676486  GCAATCCCGTTGCCGCAGCACGCCTGCTTGCACCGTTGGGCGATGGCAGCGGGACCGCAA  676545

Query  7381    CCGGTTCCGCGATGTCGCCGGATCAGCGGCAGACGCTGATGCAGTTGCGCATGGGTATTT  7440
               ||||||||||||||||||||||||||||||||||||||||||||||||||||||||||||
Sbjct  676546  CCGGTTCCGCGATGTCGCCGGATCAGCGGCAGACGCTGATGCAGTTGCGCATGGGTATTT  676605

Query  7441    CGGTGGCACAGTCGGACCTGCTGAACCAGCGTGGCGATCAGGCGGCGGCGTATGACCATC  7500
               ||||||||||||||||||||||||||||||||||||||||||||||||||||||||||||
Sbjct  676606  CGGTGGCACAGTCGGACCTGCTGAACCAGCGTGGCGATCAGGCGGCGGCGTATGACCATC  676665

Query  7501    TTGCGCCCGCGTTGCAGGCCGATCCAGAGGCGACATCCCCCAAGCTTGCGTTGGCGCGAC  7560
               ||||||||||||||||||||||||||||||||||||||||||||||||||||||||||||
Sbjct  676666  TTGCGCCCGCGTTGCAGGCCGATCCAGAGGCGACATCCCCCAAGCTTGCGTTGGCGCGAC  676725

Query  7561    TGTATAACGGGCGTGGCAAGTATGGGCACGCGCTGGACATCGACCTTGCTGTTCTTCGGC  7620
               ||||||||||||||||||||||||||||||||||||||||||||||||||||||||||||
Sbjct  676726  TGTATAACGGGCGTGGCAAGTATGGGCACGCGCTGGACATCGACCTTGCTGTTCTTCGGC  676785

Query  7621    ATAATCCGCAGGACCTTGATGCGCGGCAGGCCGCCGTGCAGGCCGCGGCGAATGACGGCA  7680
               ||||||||||||||||||||||||||||||||||||||||||||||||||||||||||||
Sbjct  676786  ATAATCCGCAGGACCTTGATGCGCGGCAGGCCGCCGTGCAGGCCGCGGCGAATGACGGCA  676845

Query  7681    AGGACAACCTGGCCATGCAACTGGCGCAAGATGGGGTCCAGCAGTCGCCGATGGATGCGC  7740
               ||||||||||||||||||||||||||||||||||||||||||||||||||||||||||||
Sbjct  676846  AGGACAACCTGGCCATGCAACTGGCGCAAGATGGGGTCCAGCAGTCGCCGATGGATGCGC  676905

Query  7741    GCAGCTGGCTTGGCATGGCGGTGGCGGACCGCGCTGTGGGCCATGGCGACCGGACGCTTG  7800
               ||||||||||||||||||||||||||||||||||||||||||||||||||||||||||||
Sbjct  676906  GCAGCTGGCTTGGCATGGCGGTGGCGGACCGCGCTGTGGGCCATGGCGACCGGACGCTTG  676965

Query  7801    CTGACCTGCGCCGGGCGTATGAATTGCGCCTGCAGCAGCTCAAGATCAGTCGGGGTGATG  7860
               ||||||||||||||||||||||||||||||||||||||||||||||||||||||||||||
Sbjct  676966  CTGACCTGCGCCGGGCGTATGAATTGCGCCTGCAGCAGCTCAAGATCAGTCGGGGTGATG  677025

Query  7861    CCATCGGCGGTGATGAAACGCAGGCGACCGCGCCGCCGACGGCCAATCCGTTCCGTCGCG  7920
               ||||||||||||||||||||||||||||||||||||||||||||||||||||||||||||
Sbjct  677026  CCATCGGCGGTGATGAAACGCAGGCGACCGCGCCGCCGACGGCCAATCCGTTCCGTCGCG  677085

Query  7921    ATGCATACGGGCATGCGCTGTCGTTGGGTGCGCCCCCGGGTGAGAACGGGTACAGCACGG  7980
               ||||||||||||||||||||||||||||||||||||||||||||||||||||||||||||
Sbjct  677086  ATGCATACGGGCATGCGCTGTCGTTGGGTGCGCCCCCGGGTGAGAACGGGTACAGCACGG  677145

Query  7981    CAGGAAGCGTGCCCGAGATTTCGGACCAGATGCTGTCCTCCATCAACGGGCAGATCCATA  8040
               ||||||||||||||||||||||||||||||||||||||||||||||||||||||||||||
Sbjct  677146  CAGGAAGCGTGCCCGAGATTTCGGACCAGATGCTGTCCTCCATCAACGGGCAGATCCATA  677205

Query  8041    CCCTGTCCGAAGACATGGCGCCGTCTGTTGATGCCGGCCTTGGCTTCCGTGTCCGTTCCG  8100
               ||||||||||||||||||||||||||||||||||||||||||||||||||||||||||||
Sbjct  677206  CCCTGTCCGAAGACATGGCGCCGTCTGTTGATGCCGGCCTTGGCTTCCGTGTCCGTTCCG  677265

Query  8101    GCACCCCGGGCATGGGCGCGTTGACCGAGGCATCCGTGCCGATCGTCGGGCGCATCCCGC  8160
               ||||||||||||||||||||||||||||||||||||||||||||||||||||||||||||
Sbjct  677266  GCACCCCGGGCATGGGCGCGTTGACCGAGGCATCCGTGCCGATCGTCGGGCGCATCCCGC  677325

Query  8161    TGCAGGCTGGTACTTCGGCACTGACATTCACGGCCACGCCAACCTTCCTGACGTCGGGGC  8220
               ||||||||||||||||||||||||||||||||||||||||||||||||||||||||||||
Sbjct  677326  TGCAGGCTGGTACTTCGGCACTGACATTCACGGCCACGCCAACCTTCCTGACGTCGGGGC  677385

Query  8221    ACCTGCCGCAGACCGGGTATGATATACCGCGTTTCGGCACCAATCTGTTCGCGCTGGAAC  8280
               ||||||||||||||||||||||||||||||||||||||||||||||||||||||||||||
Sbjct  677386  ACCTGCCGCAGACCGGGTATGATATACCGCGTTTCGGCACCAATCTGTTCGCGCTGGAAC  677445

Query  8281    GGAACCTGCAGAACCAGAACAACAGCGCGGAACATCGCATCAATACCGATACGATCGGGC  8340
               ||||||||||||||||||||||||||||||||||||||||||||||||||||||||||||
Sbjct  677446  GGAACCTGCAGAACCAGAACAACAGCGCGGAACATCGCATCAATACCGATACGATCGGGC  677505

Query  8341    GCGAGGCAGGTGTGGCGCCTGATGTCCGCTTTGCCAATAACTGGGTCAGTGCCGATGTCG  8400
               ||||||||||||||||||||||||||||||||||||||||||||||||||||||||||||
Sbjct  677506  GCGAGGCAGGTGTGGCGCCTGATGTCCGCTTTGCCAATAACTGGGTCAGTGCCGATGTCG  677565

Query  8401    GTGCCTCGCCTCTGGGCTTTACGCTGCCGAACGTGATCGGTGGTGTTGAATTCGCCCCGC  8460
               ||||||||||||||||||||||||||||||||||||||||||||||||||||||||||||
Sbjct  677566  GTGCCTCGCCTCTGGGCTTTACGCTGCCGAACGTGATCGGTGGTGTTGAATTCGCCCCGC  677625

Query  8461    GTGTCGGGCCTGTGACCTTCCGTGTCAGTGGGGAACGCCGCTCCATTACCAACAGCGTCC  8520
               ||||||||||||||||||||||||||||||||||||||||||||||||||||||||||||
Sbjct  677626  GTGTCGGGCCTGTGACCTTCCGTGTCAGTGGGGAACGCCGCTCCATTACCAACAGCGTCC  677685

Query  8521    TGTCCTATGGCGGGATGACCGATGCCCTGACCGGCAAGAAGTGGGGCGGTGTTGTCACCA  8580
               ||||||||||||||||||||||||||||||||||||||||||||||||||||||||||||
Sbjct  677686  TGTCCTATGGCGGGATGACCGATGCCCTGACCGGCAAGAAGTGGGGCGGTGTTGTCACCA  677745

Query  8581    ACCACTTCCATGGACAGGTCGAGGCCACGCTGGGCAATACCATTGTGTATGGTGGCGGTG  8640
               ||||||||||||||||||||||||||||||||||||||||||||||||||||||||||||
Sbjct  677746  ACCACTTCCATGGACAGGTCGAGGCCACGCTGGGCAATACCATTGTGTATGGTGGCGGTG  677805

Query  8641    GTTATGCCATCCAGACCGGCCATCATGTCCAGAGCAATACCGAAGTGGAAGGCGGGCTGG  8700
               ||||||||||||||||||||||||||||||||||||||||||||||||||||||||||||
Sbjct  677806  GTTATGCCATCCAGACCGGCCATCATGTCCAGAGCAATACCGAAGTGGAAGGCGGGCTGG  677865

Query  8701    GGGCGAATACCCTGGTTTATCGCAACCGCAAGCACGAAGTGCGTGTCGGTGTGAACCTGA  8760
               ||||||||||||||||||||||||||||||||||||||||||||||||||||||||||||
Sbjct  677866  GGGCGAATACCCTGGTTTATCGCAACCGCAAGCACGAAGTGCGTGTCGGTGTGAACCTGA  677925

Query  8761    CCTATTTCGGCTATAAGCATAACGAGGACTTCTATACTTACGGGCAGGGTGGCTACTTCT  8820
               ||||||||||||||||||||||||||||||||||||||||||||||||||||||||||||
Sbjct  677926  CCTATTTCGGCTATAAGCATAACGAGGACTTCTATACTTACGGGCAGGGTGGCTACTTCT  677985

Query  8821    CGCCGCAGTCCTATTTTGCGGCAACGGTGCCCGTCCGGTATTCCGGGCATAGTGGCCTGT  8880
               ||||||||||||||||||||||||||||||||||||||||||||||||||||||||||||
Sbjct  677986  CGCCGCAGTCCTATTTTGCGGCAACGGTGCCCGTCCGGTATTCCGGGCATAGTGGCCTGT  678045

Query  8881    TTGACTGGGATGTCACCGGGTCCATCGGTTATCAGTTGTTTCATGAACACAGTTCGGCCT  8940
               ||||||||||||||||||||||||||||||||||||||||||||||||||||||||||||
Sbjct  678046  TTGACTGGGATGTCACCGGGTCCATCGGTTATCAGTTGTTTCATGAACACAGTTCGGCCT  678105

Query  8941    TCTTCCCGACCAATCCTGTGTATCAGGCCCTTGCGAACGGGCTGGCGGGTGTATCTACTG  9000
               ||||||||||||||||||||||||||||||||||||||||||||||||||||||||||||
Sbjct  678106  TCTTCCCGACCAATCCTGTGTATCAGGCCCTTGCGAACGGGCTGGCGGGTGTATCTACTG  678165

Query  9001    CTGAACTATCCTTGGAATCGGCCAGGTATCCCGGCGATGATGTCGGTAGCCTTGTTGGTG  9060
               ||||||||||||||||||||||||||||||||||||||||||||||||||||||||||||
Sbjct  678166  CTGAACTATCCTTGGAATCGGCCAGGTATCCCGGCGATGATGTCGGTAGCCTTGTTGGTG  678225

Query  9061    GTTTCGATGGCAGGGTGGGTTATCGCGTCAGCCATTCGCTGCGCCTTGATCTGTCCGGTC  9120
               ||||||||||||||||||||||||||||||||||||||||||||||||||||||||||||
Sbjct  678226  GTTTCGATGGCAGGGTGGGTTATCGCGTCAGCCATTCGCTGCGCCTTGATCTGTCCGGTC  678285

Query  9121    GTTTCCAGAAGGCTGGAAACTGGGATGAGGGCGGCGCCATGATCTCGGCTCACTATCTTA  9180
               ||||||||||||||||||||||||||||||||||||||||||||||||||||||||||||
Sbjct  678286  GTTTCCAGAAGGCTGGAAACTGGGATGAGGGCGGCGCCATGATCTCGGCTCACTATCTTA  678345

Query  9181    TTATGGACCAGTAATGACAATTTTTGAGAAAAAACCGGATTTCACCCTGTTTCTTCAGAC  9240
               ||||||||||||||||||||||||||||||||||||||||||||||||||||||||||||
Sbjct  678346  TTATGGACCAGTAATGACAATTTTTGAGAAAAAACCGGATTTCACCCTGTTTCTTCAGAC  678405

Query  9241    CCTGTCATGGGAAATTGATGATCAGGTCGGGATCGAGGTTAGGAACGAGCTCCTGCGTGA  9300
               ||||||||||||||||||||||||||||||||||||||||||||||||||||||||||||
Sbjct  678406  CCTGTCATGGGAAATTGATGATCAGGTCGGGATCGAGGTTAGGAACGAGCTCCTGCGTGA  678465

Query  9301    GGTCGGACGGGGCATGGGCACGCGCATCATGCCGCCGCCGTGCCAGACCGTGGACAAGCT  9360
               ||||||||||||||||||||||||||||||||||||||||||||||||||||||||||||
Sbjct  678466  GGTCGGACGGGGCATGGGCACGCGCATCATGCCGCCGCCGTGCCAGACCGTGGACAAGCT  678525

Query  9361    GCAGATCGAACTGAACGCGCTTCTGGCCCTGATCGGCTGGGGCACCGTGACGCTCGAACT  9420
               ||||||||||||||||||||||||||||||||||||||||||||||||||||||||||||
Sbjct  678526  GCAGATCGAACTGAACGCGCTTCTGGCCCTGATCGGCTGGGGCACCGTGACGCTCGAACT  678585

Query  9421    CCTCAGCGAGGACCAGTCCCTGCGCATCGTGCATGAAAACCTGCCGCAGGTTGGCAGCGC  9480
               ||||||||||||||||||||||||||||||||||||||||||||||||||||||||||||
Sbjct  678586  CCTCAGCGAGGACCAGTCCCTGCGCATCGTGCATGAAAACCTGCCGCAGGTTGGCAGCGC  678645

Query  9481    GGGCGAACCTTCGGGTACGTGGCTGGCTCCGGTGCTGGAGGGGCTATATGGCCGCTGGGT  9540
               ||||||||||||||||||||||||||||||||||||||||||||||||||||||||||||
Sbjct  678646  GGGCGAACCTTCGGGTACGTGGCTGGCTCCGGTGCTGGAGGGGCTATATGGCCGCTGGGT  678705

Query  9541    GACGTCGCAGGCGGGTGCGTTTGGTGATTATGTCGTTACACGCGATGTGGACGCCGAGGA  9600
               ||||||||||||||||||||||||||||||||||||||||||||||||||||||||||||
Sbjct  678706  GACGTCGCAGGCGGGTGCGTTTGGTGATTATGTCGTTACACGCGATGTGGACGCCGAGGA  678765

Query  9601    TCTGAATGCTGTTCCGCGTCAGACCATCATCATGTACATGCGCGTGCGCAGTTCCGCGAC  9660
               ||||||||||||||||||||||||||||||||||||||||||||||||||||||||||||
Sbjct  678766  TCTGAATGCTGTTCCGCGTCAGACCATCATCATGTACATGCGCGTGCGCAGTTCCGCGAC  678825

Query  9661    CTGAGGCAGGACAACGGCGGTCTGGTCCGCCGCTGTTTTTCAGGCAGGTCGCCGCCGGCG  9720
               ||||||||||||||||||||||||||||||||||||||||||||||||||||||||||||
Sbjct  678826  CTGAGGCAGGACAACGGCGGTCTGGTCCGCCGCTGTTTTTCAGGCAGGTCGCCGCCGGCG  678885

Query  9721    ATGCTGGATGATGCGATGGCGTCCGGCACGACGGCAGGCAGCCGGGCATGGCGGCCCGGC  9780
               ||||||||||||||||||||||||||||||||||||||||||||||||||||||||||||
Sbjct  678886  ATGCTGGATGATGCGATGGCGTCCGGCACGACGGCAGGCAGCCGGGCATGGCGGCCCGGC  678945

Query  9781    CATTCCGTTTCGGGGTGGTCGGGCTTTTTGCTGTCTGGCGGGATGTGGGGGCTGTCCGGA  9840
               ||||||||||||||||||||||||||||||||||||||||||||||||||||||||||||
Sbjct  678946  CATTCCGTTTCGGGGTGGTCGGGCTTTTTGCTGTCTGGCGGGATGTGGGGGCTGTCCGGA  679005

Query  9841    TGGGCTGGCAACACCCCGTTATAATGTTTGAGAATAGAAGGTTTTAAGCGAtttttttGA  9900
               ||||||||||||||||||||||||||||||||||||||||||||||||||||||||||||
Sbjct  679006  TGGGCTGGCAACACCCCGTTATAATGTTTGAGAATAGAAGGTTTTAAGCGATTTTTTTGA  679065

Query  9901    ACATAAGTCATTGATAAAAGACGAAAAAATCTTCGGTCGTTATCTTGTGTGTCTTGAAAA  9960
               ||||||||||||||||||||||||||||||||||||||||||||||||||||||||||||
Sbjct  679066  ACATAAGTCATTGATAAAAGACGAAAAAATCTTCGGTCGTTATCTTGTGTGTCTTGAAAA  679125

Query  9961    TACGATCGCTTGCCTGGATCAGGATTCACAAAAACATTTATTTTTAGTGGGTTGCCGGTT  10020
               ||||||||||||||||||||||||||||||||||||||||||||||||||||||||||||
Sbjct  679126  TACGATCGCTTGCCTGGATCAGGATTCACAAAAACATTTATTTTTAGTGGGTTGCCGGTT  679185

Query  10021   CTGATGTTGAAGAGACTGTTTGAAAAGTTAGGATCGATAACATACTGAAATTATAAAGGT  10080
               ||||||||||||||||||||||||||||||||||||||||||||||||||||||||||||
Sbjct  679186  CTGATGTTGAAGAGACTGTTTGAAAAGTTAGGATCGATAACATACTGAAATTATAAAGGT  679245

Query  10081   TTTTGGTGAAGCTT  10094
               ||||||||||||||
Sbjct  679246  TTTTGGTGAAGCTT  679259


Database: ATCC53582_genome.fasta
           4 sequences; 3,378,498 total letters


Query= gi|34392427|dbj|AB091058.1| Gluconacetobacter xylinus cmcase, ccp
genes for endo-beta-1,4-glucanase, cellulose complementing protein,
complete cds

Length=2109
                                                                      Score     E
Sequences producing significant alignments:                          (Bits)  Value

Chromosome                                                             3890   0.0  


>Chromosome 
Length=3277047

 Score =  3890 bits (2106),  Expect = 0.0
 Identities = 2108/2109 (99%), Gaps = 0/2109 (0%)
 Strand=Plus/Plus

Query  1       CGTTCCTTTATGTCGGTCATGGCGGCGATGGGAGGGGCGCAGGTGCTTTCATCCACCGGT  60
               ||||||||||||||||||||||||||||||||||||||||||||||||||||||||||||
Sbjct  667481  CGTTCCTTTATGTCGGTCATGGCGGCGATGGGAGGGGCGCAGGTGCTTTCATCCACCGGT  667540

Query  61      GCGTTCGCAGACACCGCCCCCGATGCGGTCGCGCAGCAATGGGCCATCTTCCGCGCCAAG  120
               ||||||||||||||||||||||||||||||||||||||||||||||||||||||||||||
Sbjct  667541  GCGTTCGCAGACACCGCCCCCGATGCGGTCGCGCAGCAATGGGCCATCTTCCGCGCCAAG  667600

Query  121     TATCTTCGTCCCAGCGGACGTGTCGTGGATACGGGCAATGGTGGCGAATCCCATAGTGAG  180
               ||||||||||||||||||||||||||||||||||||||||||||||||||||||||||||
Sbjct  667601  TATCTTCGTCCCAGCGGACGTGTCGTGGATACGGGCAATGGTGGCGAATCCCATAGTGAG  667660

Query  181     GGGCAGGGCTATGGCATGCTCTTTGCCGCGTCGGCGGGGGACCTTGCGTCGTTCCAGTCG  240
               ||||||||||||||||||||||||||||||||||||||||||||||||||||||||||||
Sbjct  667661  GGGCAGGGCTATGGCATGCTCTTTGCCGCGTCGGCGGGGGACCTTGCGTCGTTCCAGTCG  667720

Query  241     ATGTGGATGTGGGCGCGCACCAACCTGCAGCATACCAATGACAAGCTGTTTTCCTGGCGG  300
               ||||||||||||||||||||||||||||||||||||||||||||||||||||||||||||
Sbjct  667721  ATGTGGATGTGGGCGCGCACCAACCTGCAGCATACCAATGACAAGCTGTTTTCCTGGCGG  667780

Query  301     TTCCTCAAGGGGCATCAGCCCCCGGTGCCCGACAAGAACAATGCCACAGATGGCGACCTG  360
               ||||||||||||||||||||||||||||||||||||||||||||||||||||||||||||
Sbjct  667781  TTCCTCAAGGGGCATCAGCCCCCGGTGCCCGACAAGAACAATGCCACAGATGGCGACCTG  667840

Query  361     CTGATCGCGCTTGCGCTTGGTCGTGCGGGCAAGCGTTTCCAGCGCCCCGATTACATTCAG  420
               ||||||||||||||||||||||||||||||||||||||||||||||||||||||||||||
Sbjct  667841  CTGATCGCGCTTGCGCTTGGTCGTGCGGGCAAGCGTTTCCAGCGCCCCGATTACATTCAG  667900

Query  421     GACGCCATGGCCATTTATGGCGATGTGCTGAACCTGATGACGATGAAGGCGGGACCGTAT  480
               ||||||||||||||||||||||||||||||||||||||||||||||||||||||||||||
Sbjct  667901  GACGCCATGGCCATTTATGGCGATGTGCTGAACCTGATGACGATGAAGGCGGGACCGTAT  667960

Query  481     GTCGTCCTCATGCCCGGTGCTGTCGGCTTTACCAAGAAGGACAGCGTGATCCTCAACCTG  540
               ||||||||||||||||||||||||||||||||||||||||||||||||||||||||||||
Sbjct  667961  GTCGTCCTCATGCCCGGTGCTGTCGGCTTTACCAAGAAGGACAGCGTGATCCTCAACCTG  668020

Query  541     TCCTATTACGTCATGCCCTCGCTGCTGCAGGCGTTCGACCTTACGGCCGACCCGCGCTGG  600
               ||||||||||||||||||||||||||||||||||||||||||||||||||||||||||||
Sbjct  668021  TCCTATTACGTCATGCCCTCGCTGCTGCAGGCGTTCGACCTTACGGCCGACCCGCGCTGG  668080

Query  601     CGTCAGGTGATGGAAGACGGGATTCGCCTTGTTTCCGCCGGCCGTTTCGGGCAGTGGCGC  660
               ||||||||||||||||||||||||||||||||||||||||||||||||||||||||||||
Sbjct  668081  CGTCAGGTGATGGAAGACGGGATTCGCCTTGTTTCCGCCGGCCGTTTCGGGCAGTGGCGC  668140

Query  661     CTGCCCCCCGACTGGCTGGCGGTGAATCGCGCCACCGGTGCGCTGTCGATCGCATCGGGA  720
               ||||||||||||||||||||||||||||||||||||||||||||||||||||||||||||
Sbjct  668141  CTGCCCCCCGACTGGCTGGCGGTGAATCGCGCCACCGGTGCGCTGTCGATCGCATCGGGA  668200

Query  721     TGGCCGCCGCGCTTTTCCTATGATGCGATTCGGGTGCCGCTTTATTTTTATTGGGCGCAT  780
               ||||||||||||||||||||||||||||||||||||||||||||||||||||||||||||
Sbjct  668201  TGGCCGCCGCGCTTTTCCTATGATGCGATTCGGGTGCCGCTTTATTTTTATTGGGCGCAT  668260

Query  781     ATGCTGGCGCCGAACGTGTTGGCTGATTTCACCCGATTCTGGAATAATTTCGGGGCTAAT  840
               ||||||||||||||||||||||||||||||||||||||||||||||||||||||||||||
Sbjct  668261  ATGCTGGCGCCGAACGTGTTGGCTGATTTCACCCGATTCTGGAATAATTTCGGGGCTAAT  668320

Query  841     GCCCTGCCAGGATGGGTTGATCTGACAACAGGGGCGCGTTCGCCGTACAACGCCCCGCCT  900
               ||||||||||||||||||||||||||||||||||||||||||||||||||||||||||||
Sbjct  668321  GCCCTGCCAGGATGGGTTGATCTGACAACAGGGGCGCGTTCGCCGTACAACGCCCCGCCT  668380

Query  901     GGATATCTTGCTGTTGCCGAATGCACGGGGCTTGATTCTGCCGGGGAACTCCCGACACTG  960
               ||||||||||||||||||||||||||||||||||||||||||||||||||||||||||||
Sbjct  668381  GGATATCTTGCTGTTGCCGAATGCACGGGGCTTGATTCTGCCGGGGAACTCCCGACACTG  668440

Query  961     GATCATGCGCCCGATTATTATTCCGCAGCGTTGACGCTGCTCGTTTACATCGCGCGGGCG  1020
               ||||||||||||||||||||||||||||||||||||||||||||||||||||||||||||
Sbjct  668441  GATCATGCGCCCGATTATTATTCCGCAGCGTTGACGCTGCTCGTTTACATCGCGCGGGCG  668500

Query  1021    GAGGAGACTATAAAGTGAGTGCTTCAGGGTCTGATGAGGTGGCTGGGGGAGGGCAGGCTG  1080
               ||||||||||||||||||||||||||||||||||||||||||||||||||||||||||||
Sbjct  668501  GAGGAGACTATAAAGTGAGTGCTTCAGGGTCTGATGAGGTGGCTGGGGGAGGGCAGGCTG  668560

Query  1081    GAAGTCCGCAGGATTTTCAGCGGGTCCTGCGTTCTTTTGGTGTCGAAGGTGGGCAGTATT  1140
               ||||||||||||||||||||||||||||||||||||||||||||||||||||||||||||
Sbjct  668561  GAAGTCCGCAGGATTTTCAGCGGGTCCTGCGTTCTTTTGGTGTCGAAGGTGGGCAGTATT  668620

Query  1141    CCTACCGGCCGTTTGTTGACCGTTCCTTTGATGTGACAGGCGTGCCCGAGGCTGTTGAAA  1200
               ||||||||||||||||||||||||||||||||||||||||||||||||||||||||||||
Sbjct  668621  CCTACCGGCCGTTTGTTGACCGTTCCTTTGATGTGACAGGCGTGCCCGAGGCTGTTGAAA  668680

Query  1201    GGCACTTCGATCAGGCGGAGCATGACACGGCGGTTGAGGAGCAGGTCACTCCCGCGCCAC  1260
               ||||||||||||||||||||||||||||||||||||||||||||||||||||||||||||
Sbjct  668681  GGCACTTCGATCAGGCGGAGCATGACACGGCGGTTGAGGAGCAGGTCACTCCCGCGCCAC  668740

Query  1261    AAATCGCGGTCGCACCGCCACCGCCGCCAGTCGTTCCTGACCCGCCCGCCATCGTGACGG  1320
               ||||||||||||||||||||||||||||||||||||||||||||||||||||||||||||
Sbjct  668741  AAATCGCGGTCGCACCGCCACCGCCGCCAGTCGTTCCTGACCCGCCCGCCATCGTGACGG  668800

Query  1321    AAACCGCGCCCCCGCCGCCTGTCGTGGTCAGCGCTCCGGTCACGTATGAACCCCCGGCTG  1380
               ||||||||||||||||||||||||||||||||||||||||||||||||||||||||||||
Sbjct  668801  AAACCGCGCCCCCGCCGCCTGTCGTGGTCAGCGCTCCGGTCACGTATGAACCCCCGGCTG  668860

Query  1381    CCGCCGTGCCGGCAGAGCCTCCCGTTCAGGAAGCCCCCGTGCAGGCGGCGCCGGTTCCCC  1440
               ||||||||||||||||||||||||||||||||||||||||||||||||||||||||||||
Sbjct  668861  CCGCCGTGCCGGCAGAGCCTCCCGTTCAGGAAGCCCCCGTGCAGGCGGCGCCGGTTCCCC  668920

Query  1441    CCGCGCCTGTGCCCCCGATTGCGGAGCAGGCTCCTCCCGCGGCGCCGGACCCGGCATCCG  1500
               ||||||||||||||||||||||||||||||||||||||||||||||||||||||||||||
Sbjct  668921  CCGCGCCTGTGCCCCCGATTGCGGAGCAGGCTCCTCCCGCGGCGCCGGACCCGGCATCCG  668980

Query  1501    TGCCGTATGCGAACGTCGCGGCAGCACCCGTTCCACCTGATCCCGCACCGGTTACGCCTG  1560
               ||||||||||||||||||||||||||||||||||||||||||||||||||||||||||||
Sbjct  668981  TGCCGTATGCGAACGTCGCGGCAGCACCCGTTCCACCTGATCCCGCACCGGTTACGCCTG  669040

Query  1561    CGCCGCAGGCGCGCGTGACGGGGCCGAACACCCGTATGGTGGAGCCCTTTTCCCGCCCGC  1620
               ||||||||||||||||||||||||||||||||||||||||||| ||||||||||||||||
Sbjct  669041  CGCCGCAGGCGCGCGTGACGGGGCCGAACACCCGTATGGTGGAACCCTTTTCCCGCCCGC  669100

Query  1621    AGGTCCGCACGGTGCAGGAGGGGGCAACCCCGTCACGTGTACCTTCGCGTTCAATGAACG  1680
               ||||||||||||||||||||||||||||||||||||||||||||||||||||||||||||
Sbjct  669101  AGGTCCGCACGGTGCAGGAGGGGGCAACCCCGTCACGTGTACCTTCGCGTTCAATGAACG  669160

Query  1681    CTTTCCCCCGCACATCAGCATCGTCCATAAGTGAGCGTCCGGTGGACAGGGGTGTTGCCG  1740
               ||||||||||||||||||||||||||||||||||||||||||||||||||||||||||||
Sbjct  669161  CTTTCCCCCGCACATCAGCATCGTCCATAAGTGAGCGTCCGGTGGACAGGGGTGTTGCCG  669220

Query  1741    ATGAATGGAGTCCTGTTCCGAAGGCACGCCTCAGCCCGCGGGAGCGTCCGCGTCCCGGCG  1800
               ||||||||||||||||||||||||||||||||||||||||||||||||||||||||||||
Sbjct  669221  ATGAATGGAGTCCTGTTCCGAAGGCACGCCTCAGCCCGCGGGAGCGTCCGCGTCCCGGCG  669280

Query  1801    ATCTGAGCTTTTTCTTTCAGGGGATGCGCGACACCCGTGATGAAAAGAAGTTCTTTCCCG  1860
               ||||||||||||||||||||||||||||||||||||||||||||||||||||||||||||
Sbjct  669281  ATCTGAGCTTTTTCTTTCAGGGGATGCGCGACACCCGTGATGAAAAGAAGTTCTTTCCCG  669340

Query  1861    TGGCGTCCACGCGATCAGTTCGTTCTAATGTTTCCAGGATGACCAGCATGACCAAGACAG  1920
               ||||||||||||||||||||||||||||||||||||||||||||||||||||||||||||
Sbjct  669341  TGGCGTCCACGCGATCAGTTCGTTCTAATGTTTCCAGGATGACCAGCATGACCAAGACAG  669400

Query  1921    ACACGAATTCCTCTCAGGCTTCTCGTCCCGGCAGCCCCGTCGCCTCGCCTGATGGGTCGC  1980
               ||||||||||||||||||||||||||||||||||||||||||||||||||||||||||||
Sbjct  669401  ACACGAATTCCTCTCAGGCTTCTCGTCCCGGCAGCCCCGTCGCCTCGCCTGATGGGTCGC  669460

Query  1981    CCACAATGGCCGAAGTGTTCATGACGCTGGGTGGTCGTGCGACGGAACTCCTCAGCCCCC  2040
               ||||||||||||||||||||||||||||||||||||||||||||||||||||||||||||
Sbjct  669461  CCACAATGGCCGAAGTGTTCATGACGCTGGGTGGTCGTGCGACGGAACTCCTCAGCCCCC  669520

Query  2041    GTCCTTCGCTGCGGGAGGCGCTGTTGCGTCGTCGTGAAAACGAAGAAGAATCCTAAGGCC  2100
               ||||||||||||||||||||||||||||||||||||||||||||||||||||||||||||
Sbjct  669521  GTCCTTCGCTGCGGGAGGCGCTGTTGCGTCGTCGTGAAAACGAAGAAGAATCCTAAGGCC  669580

Query  2101    CTATATTCA  2109
               |||||||||
Sbjct  669581  CTATATTCA  669589


Database: ATCC53582_genome.fasta
           4 sequences; 3,378,498 total letters


Query= gi|34392430|dbj|AB091059.1| Gluconacetobacter xylinus bglxA gene for
beta-glucosidase, complete cds

Length=3042
                                                                      Score     E
Sequences producing significant alignments:                          (Bits)  Value

Chromosome                                                             5596   0.0   
Scaffold_1                                                              106   1e-022


>Chromosome 
Length=3277047

 Score =  5596 bits (3030),  Expect = 0.0
 Identities = 3039/3042 (99%), Gaps = 0/3042 (0%)
 Strand=Plus/Plus

Query  1       GGATGATGCGATGGCGTCCGGCACGACGGCAGGCAGCCGGGCATGGCGGCCCGGCCATTC  60
               ||||||||||||||||||||||||||||||||||||||||||||||||||||||||||||
Sbjct  678891  GGATGATGCGATGGCGTCCGGCACGACGGCAGGCAGCCGGGCATGGCGGCCCGGCCATTC  678950

Query  61      CGTTTCGGGGTGGTCGGGCTTTTTGCTGTCTGGCGGGATGTGGGGGCTGTCCGGATGGGC  120
               ||||||||||||||||||||||||||||||||||||||||||||||||||||||||||||
Sbjct  678951  CGTTTCGGGGTGGTCGGGCTTTTTGCTGTCTGGCGGGATGTGGGGGCTGTCCGGATGGGC  679010

Query  121     TGGCAACACCCCGTTATAATGTTTGAGAATAGAAGGTTTTAAGCGAtttttttGAACATA  180
               ||||||||||||||||||||||||||||||||||||||||||||||||||||||||||||
Sbjct  679011  TGGCAACACCCCGTTATAATGTTTGAGAATAGAAGGTTTTAAGCGATTTTTTTGAACATA  679070

Query  181     AGTCATTGATAAAAGACGAAAAAATCTTCGGTCGTTATCTTGTGTGTCTTGAAAATACGA  240
               ||||||||||||||||||||||||||||||||||||||||||||||||||||||||||||
Sbjct  679071  AGTCATTGATAAAAGACGAAAAAATCTTCGGTCGTTATCTTGTGTGTCTTGAAAATACGA  679130

Query  241     TCGCTTGCCTGGATCAGGATTCACAAAAACATTTATTTTTAGTGGGTTGCCGGTTCTGAT  300
               ||||||||||||||||||||||||||||||||||||||||||||||||||||||||||||
Sbjct  679131  TCGCTTGCCTGGATCAGGATTCACAAAAACATTTATTTTTAGTGGGTTGCCGGTTCTGAT  679190

Query  301     GTTGAAGAGACTGTTTGAAAAGTTAGGATCGATAACATACTGAAATTATAAAGGTTTTTG  360
               ||||||||||||||||||||||||||||||||||||||||||||||||||||||||||||
Sbjct  679191  GTTGAAGAGACTGTTTGAAAAGTTAGGATCGATAACATACTGAAATTATAAAGGTTTTTG  679250

Query  361     GTGAAGCTTTTTCTAAAAAGCTTCGGAAGACGCTGCCTTGTTGAAAAAAGGCGGCATCCA  420
               ||||||||||||||||||||||||||||||||||||||||||||||||||||||||||||
Sbjct  679251  GTGAAGCTTTTTCTAAAAAGCTTCGGAAGACGCTGCCTTGTTGAAAAAAGGCGGCATCCA  679310

Query  421     AAAACTTTTCTTCTTTTTATCAATGATCTGTTTTCAAATAGAGATGGTTATTCTGCAAAA  480
               ||||||||||||||||||||||||||||||||||||||||||||||||||||||||||||
Sbjct  679311  AAAACTTTTCTTCTTTTTATCAATGATCTGTTTTCAAATAGAGATGGTTATTCTGCAAAA  679370

Query  481     AACATTGTTTCCCCAAGGTCATTCCTGCTTGATGATCTGACAATCAGCATATGGTTCTGG  540
               ||||||||||||||||||||||||||||||||||||||||||||||||||||||||||||
Sbjct  679371  AACATTGTTTCCCCAAGGTCATTCCTGCTTGATGATCTGACAATCAGCATATGGTTCTGG  679430

Query  541     TGAATATTTTTTCAGAAATCCTCGAAAGACGTTATTTTTTCTGACAACGGCGCCAAAAGT  600
               ||||||||||||||||||||||||||||||||||||||||||||||||||||||||||||
Sbjct  679431  TGAATATTTTTTCAGAAATCCTCGAAAGACGTTATTTTTTCTGACAACGGCGCCAAAAGT  679490

Query  601     TTTTATGTTTATCAACAGGTTGTTTTGTGTGTGGTGCCTTTTGGCATCATGTGCGGCCTG  660
               ||||||||||||||||||||||||||||||||||||||||||||||||||||||||||||
Sbjct  679491  TTTTATGTTTATCAACAGGTTGTTTTGTGTGTGGTGCCTTTTGGCATCATGTGCGGCCTG  679550

Query  661     TCATCAGGTTTTCTTGGCCGACATTGCGATATGTCATGCCGTTCTGGCGGGATGGGGTTC  720
               ||||||||||||||||||||||||||||||||||||||||||||||||||||||||||||
Sbjct  679551  TCATCAGGTTTTCTTGGCCGACATTGCGATATGTCATGCCGTTCTGGCGGGATGGGGTTC  679610

Query  721     ATCCTTGGGGCGAAATGGGGGTGGCATGCCGATTGGTGACGTCAGCTTCTTCTGGTTGTG  780
               ||||||||||||||||||||||||||||||||||||||||||||||||||||||||||||
Sbjct  679611  ATCCTTGGGGCGAAATGGGGGTGGCATGCCGATTGGTGACGTCAGCTTCTTCTGGTTGTG  679670

Query  781     GCCATGTATGAGGAGGATGATCGACGCATGATGATGTCTCGTAAACTGATGTTGCTGTCT  840
               ||||||||||||||||||||||||||||||||||||||||||||||||||||||||||||
Sbjct  679671  GCCATGTATGAGGAGGATGATCGACGCATGATGATGTCTCGTAAACTGATGTTGCTGTCT  679730

Query  841     GCCGTGGCGTTTGGCGGGATCGTTGCTCTGTCGCCCGGCGCGCAGGCCCGCGAGGGACAG  900
               ||||||||||||||||||||||||||||||||||||||||||||||||||||||||||||
Sbjct  679731  GCCGTGGCGTTTGGCGGGATCGTTGCTCTGTCGCCCGGCGCGCAGGCCCGCGAGGGACAG  679790

Query  901     GATGCCCCGGCCACCACGGCCACTACGGCGGACAGCCGGGCGCGCGATCTGCTGTCGCAC  960
               ||||||||||||||||||||||||||||||||||||||||||||||||||||||||||||
Sbjct  679791  GATGCCCCGGCCACCACGGCCACTACGGCGGACAGCCGGGCGCGCGATCTGCTGTCGCAC  679850

Query  961     ATGACGCTTCAGGACAAACTGTCGATGGTTTTCACCATTGATggggggggCACGATGGGC  1020
               ||||||||||||||||||||||||||||||||||||||||||||||||||||||||||||
Sbjct  679851  ATGACGCTTCAGGACAAACTGTCGATGGTTTTCACCATTGATGGGGGGGGCACGATGGGC  679910

Query  1021    AATGCGCCCATCCCGCCTGGCGGCCTGGGGTCGGCGGCATATCTGAAGACGCCGGCCGGG  1080
               ||||||||||||||||||||||||||||||||||||||||||||||||||||||||||||
Sbjct  679911  AATGCGCCCATCCCGCCTGGCGGCCTGGGGTCGGCGGCATATCTGAAGACGCCGGCCGGG  679970

Query  1081    CTGCCGCCGTTACAGATCAGTGATGCGGGCCTTGGCCTGCGTAACCCGTCGCATGTGCGC  1140
               ||||||||||||||||||||||||||||||||||||||||||||||||||||||||||||
Sbjct  679971  CTGCCGCCGTTACAGATCAGTGATGCGGGCCTTGGCCTGCGTAACCCGTCGCATGTGCGC  680030

Query  1141    CCGCACGGACAGGCGGTCGGTCTGCCGTCCGGCCTTGCAACGGCCAGCACATGGGACCCG  1200
               ||||||||||||||||||||||||||||||||||||||||||||||||||||||||||||
Sbjct  680031  CCGCACGGACAGGCGGTCGGTCTGCCGTCCGGCCTTGCAACGGCCAGCACATGGGACCCG  680090

Query  1201    GACATGGCGCGGCAGGGTGGGGCGATGATCGGCGCCGAGGCCTGGCGGCAGGGGTTCAAT  1260
               ||||||||||||||||||||||||||||||||||||||||||||||||||||||||||||
Sbjct  680091  GACATGGCGCGGCAGGGTGGGGCGATGATCGGCGCCGAGGCCTGGCGGCAGGGGTTCAAT  680150

Query  1261    GTGCTGCTGGCCGGTGGCGCCGACCTGACGCGTGACCCGCGCGGGGGACGCAATTTCGAA  1320
               ||||||||||||||||||||||||||||||||||||||||||||||||||||||||||||
Sbjct  680151  GTGCTGCTGGCCGGTGGCGCCGACCTGACGCGTGACCCGCGCGGGGGACGCAATTTCGAA  680210

Query  1321    TATGCGGGCGAGGACCCTTTGCTGACGGGGCGGGTGGTTGGGGCCACCATCGCCGGTATC  1380
               ||||||||||||||||||||||||||||||||||||||||||||||||||||||||||||
Sbjct  680211  TATGCGGGCGAGGACCCTTTGCTGACGGGGCGGGTGGTTGGGGCCACCATCGCCGGTATC  680270

Query  1381    CAGTCGCAACATGTGATTTCGACGTTGAAGCATTTCGCGATGAACGATCTTGAGACATCG  1440
               ||||||||||||||||||||||||||||||||||||||||||||||||||||||||||||
Sbjct  680271  CAGTCGCAACATGTGATTTCGACGTTGAAGCATTTCGCGATGAACGATCTTGAGACATCG  680330

Query  1441    CGCATGACCATGAGTGCGGATATCGATACTGAGGCGATGCGCGAAAGCGACCTTTTGGGA  1500
               ||||||||||||||||||||||||||||||||||||||||||||||||||||||||||||
Sbjct  680331  CGCATGACCATGAGTGCGGATATCGATACTGAGGCGATGCGCGAAAGCGACCTTTTGGGA  680390

Query  1501    TTTGAAATTGCGATGGAGGTCGGGCATCCCGGGTCGGTGATGTGTTCGTACAACCGCGTC  1560
               ||||||||||||||||||||||||||||||||||||||||||||||||||||||||||||
Sbjct  680391  TTTGAAATTGCGATGGAGGTCGGGCATCCCGGGTCGGTGATGTGTTCGTACAACCGCGTC  680450

Query  1561    AACGACATCTATGCCTGCGAAAATCCCTATCTGCTGACAAAGGTGCTGAAGCAGGACTGG  1620
               ||||||||||||||||||||||||||||||||||||||||||||||||||||||||||||
Sbjct  680451  AACGACATCTATGCCTGCGAAAATCCCTATCTGCTGACAAAGGTGCTGAAGCAGGACTGG  680510

Query  1621    AAATATCCCGGCTTTGTCATGTCCGACTGGGGGGCGACCCATTCGTCCGCCCGATCCGCT  1680
               ||||||||||||||||||||||||||||||||||||||||||||||||||||||||||||
Sbjct  680511  AAATATCCCGGCTTTGTCATGTCCGACTGGGGGGCGACCCATTCGTCCGCCCGATCCGCT  680570

Query  1681    CTGGCGGGGCTGGATCAGGAATCATCGGGTGACGATGCCGATGCCCGCCCCTTTTTCCGC  1740
               ||||||||||||||||||||||||||||||||||||||||||||||||||||||||||||
Sbjct  680571  CTGGCGGGGCTGGATCAGGAATCATCGGGTGACGATGCCGATGCCCGCCCCTTTTTCCGC  680630

Query  1741    GAGATCCTGGCGCGTGATGTCAAGGATGGGCGCGTCCCCACCAGCCGGGTGGATGACATG  1800
               ||||||||||||||||||||||||||||||||||||||||||||||||||||||||||||
Sbjct  680631  GAGATCCTGGCGCGTGATGTCAAGGATGGGCGCGTCCCCACCAGCCGGGTGGATGACATG  680690

Query  1801    GCGCAGCGTATTGTCCGCTCCATGTATGATGTGGGGCTGGTGGACCATCCGCCGGTCATG  1860
               ||||||||||||||||||||||||||||||||||||||||||||||||||||||||||||
Sbjct  680691  GCGCAGCGTATTGTCCGCTCCATGTATGATGTGGGGCTGGTGGACCATCCGCCGGTCATG  680750

Query  1861    CAGCCGCTGGACGTCGTGACCGATACCCTTACCGCGCAGCGTGATGAGGAAGAAGGCGCG  1920
               ||||||||||||||||||||||||||||||||||||||||||||||||||||||||||||
Sbjct  680751  CAGCCGCTGGACGTCGTGACCGATACCCTTACCGCGCAGCGTGATGAGGAAGAAGGCGCG  680810

Query  1921    GTGCTGCTGAAGAACAGTGGGAACCTGCTGCCGCTGTCGCCCACGGCGCATGTCGCCGTG  1980
               ||||||||||||||||||||||||||||||||||||||||||||||||||||||||||||
Sbjct  680811  GTGCTGCTGAAGAACAGTGGGAACCTGCTGCCGCTGTCGCCCACGGCGCATGTCGCCGTG  680870

Query  1981    ATTGGCGGGCATGCCGATGTGGGCGTGATTTCGGGCGGGGGGTCCAGCCAGGTCGATCCG  2040
               ||||||||||||||||||||||||||||||||||||||||||||||||||||||||||||
Sbjct  680871  ATTGGCGGGCATGCCGATGTGGGCGTGATTTCGGGCGGGGGGTCCAGCCAGGTCGATCCG  680930

Query  2041    ATCGGCGCGCCCGCGATTGGCGTGGTCAAGGGACCGGGCAAGAAGGACTGGCCCGGCGAC  2100
               ||||||||||||||||||||||||||||||||||||||||||||||||||||||||||||
Sbjct  680931  ATCGGCGCGCCCGCGATTGGCGTGGTCAAGGGACCGGGCAAGAAGGACTGGCCCGGCGAC  680990

Query  2101    CCGGTATATTTCCCGTCTTCGCCATATCGCATGATGCAGGCGGAAGCACCGTCGGCGCAC  2160
               ||||||||||||||||||||||||||||||||||||||||||||||||||||||||||||
Sbjct  680991  CCGGTATATTTCCCGTCTTCGCCATATCGCATGATGCAGGCGGAAGCACCGTCGGCGCAC  681050

Query  2161    CTGACCTATACCTCTggcgcggacatcgcgcgcgcggcggatgcggcgcgcagggcggat  2220
               ||||||||||||||||||||||||||||||||||||||||||||||||||||||||||||
Sbjct  681051  CTGACCTATACCTCTGGCGCGGACATCGCGCGCGCGGCGGATGCGGCGCGCAGGGCGGAT  681110

Query  2221    gttgcggTCGTGTTCGTGACGCAGTTTTCCTATGAAGGCATGGATACCGCCAATGCCATG  2280
               ||||||||||||||||||||||||||||||||||||||||||||||||||||||||||||
Sbjct  681111  GTTGCGGTCGTGTTCGTGACGCAGTTTTCCTATGAAGGCATGGATACCGCCAATGCCATG  681170

Query  2281    ACGCTGGATGGCAATCAGGACGCGTTGGTGGCGGCGGTCGCGCGCGCCAATCCGCGTACG  2340
               ||||||||||||||||||||||||||||||||||||||||||||||||||||||||||||
Sbjct  681171  ACGCTGGATGGCAATCAGGACGCGTTGGTGGCGGCGGTCGCGCGCGCCAATCCGCGTACG  681230

Query  2341    GTTGTCGTGATGGAAACGGGCGATCCGGTCATGATGCCCTGGCTGGACAATGTCGGTGCG  2400
               ||||||||||||||||||||| ||||||||||||||||||||||||||||||||||||||
Sbjct  681231  GTTGTCGTGATGGAAACGGGCAATCCGGTCATGATGCCCTGGCTGGACAATGTCGGTGCG  681290

Query  2401    GTGATGGAGGCATGGTATCCCGGTTCGGGCGGTGGCGCCGCGATTGCGCGCCTGCTGTAT  2460
               ||||||||||||||||||||||||||||||||||||||||||||||||||||||||||||
Sbjct  681291  GTGATGGAGGCATGGTATCCCGGTTCGGGCGGTGGCGCCGCGATTGCGCGCCTGCTGTAT  681350

Query  2461    GGCAAGGTGGCCCCGTCGGGTCGTCTGCCGATGACATTCCCCGCATCGCCCGTCCAATTG  2520
               ||||||||||||||||||||||||||||||||||||||||||||||||||||||||||||
Sbjct  681351  GGCAAGGTGGCCCCGTCGGGTCGTCTGCCGATGACATTCCCCGCATCGCCCGTCCAATTG  681410

Query  2521    GCCCACCCTGATATTGTAGGTGTCACGGCCAACAGTGTGTTTGAAATGCAGTTCCATACC  2580
               |||||||||||||||| |||||||||||||||||||||||||||||||||||||||||||
Sbjct  681411  GCCCACCCTGATATTGCAGGTGTCACGGCCAACAGTGTGTTTGAAATGCAGTTCCATACC  681470

Query  2581    GATCAGGAACTTGTCTATGACGAAGGCAGCGAGGTTGGCTATCGCTGGTTCGACCATACG  2640
               ||||||||||||||||||||||||||||||||||||||||||||||||||||||||||||
Sbjct  681471  GATCAGGAACTTGTCTATGACGAAGGCAGCGAGGTTGGCTATCGCTGGTTCGACCATACG  681530

Query  2641    CATGCGACGCCGCTCTTTGCGTTTGGCCATGGCCTGACCTACACCACTTTTGCCCATGAT  2700
               ||||||||||||||||||||||||||||||||||||||||||||||||||||||||||||
Sbjct  681531  CATGCGACGCCGCTCTTTGCGTTTGGCCATGGCCTGACCTACACCACTTTTGCCCATGAT  681590

Query  2701    GGCCTGCGTGTCGCGCATCATGGGGACGATGTCGTCGCCACCTTTACGGTGCGCAATACG  2760
               ||||||||||||||||||||||||||||||||||||||||||||||||||||||||||||
Sbjct  681591  GGCCTGCGTGTCGCGCATCATGGGGACGATGTCGTCGCCACCTTTACGGTGCGCAATACG  681650

Query  2761    GGCACGCGCGTGGGGGTGGATGTGCCGCAGCTTTATGTCCGCCTGCCCGATGGCGGGGGG  2820
               ||||||||||||||||||||||||||||||||||||||||||||||||||||||||||||
Sbjct  681651  GGCACGCGCGTGGGGGTGGATGTGCCGCAGCTTTATGTCCGCCTGCCCGATGGCGGGGGG  681710

Query  2821    CGTCGCCTTGCAGGATGGCAGCGTGTGACGCTTGCGCCGGGTGAAAGCCGTGAACTGTCG  2880
               ||||||||||||||||||||||||||||||||||||||||||||||||||||||||||||
Sbjct  681711  CGTCGCCTTGCAGGATGGCAGCGTGTGACGCTTGCGCCGGGTGAAAGCCGTGAACTGTCG  681770

Query  2881    GTGGTGCTGGAACCACGCGTGCTGGCGCATTTCGATGAGAAGCATGACCGCCGGAACGTG  2940
               ||||||||||||||||||||||||||||||||||||||||||||||||||| ||||||||
Sbjct  681771  GTGGTGCTGGAACCACGCGTGCTGGCGCATTTCGATGAGAAGCATGACCGCTGGAACGTG  681830

Query  2941    CCATCGGGGGAATATCGCATCTGGCTGGGGTCGTCTGCCGTGGATGAGTCGCAGCAGGTG  3000
               ||||||||||||||||||||||||||||||||||||||||||||||||||||||||||||
Sbjct  681831  CCATCGGGGGAATATCGCATCTGGCTGGGGTCGTCTGCCGTGGATGAGTCGCAGCAGGTG  681890

Query  3001    ACGTTCCACCTTGCCGGCCGGAACATGGCCCCCTGAGTATGG  3042
               ||||||||||||||||||||||||||||||||||||||||||
Sbjct  681891  ACGTTCCACCTTGCCGGCCGGAACATGGCCCCCTGAGTATGG  681932


Lambda      K        H
    1.33    0.621     1.12 

Gapped
Lambda      K        H
    1.28    0.460    0.850 

Effective search space used: 10196017236


  Database: ATCC_full.fasta
    Posted date:  Aug 24, 2015  2:53 PM
  Number of letters in database: 3,378,498
  Number of sequences in database:  4


Matrix: blastn matrix 1 -2
Gap Penalties: Existence: 0, Extension: 2.5
