# Supplementary material for: Genome sequence and plasmid transformation of the model high-yield bacterial cellulose producer Gluconacetobacter hansenii ATCC 53582
Source: Sci Rep. 2016 Mar 24;6:23635. doi: 10.1038/srep23635 (PMC4806288; doi:10.1038/srep23635)
Supplement: Supplementary Data S2 [file srep23635-s2.txt]

LOCUS       pBAV1K_T5_gfp__a        3621 bp ds-DNA     circular     20-OCT-2015
DEFINITION  pBAV1K-T5-gfp
ACCESSION   
KEYWORDS    
SOURCE      
  ORGANISM  other sequences; artificial sequences; vectors.
COMMENT     
COMMENT     ApEinfo:methylated:1
FEATURES             Location/Qualifiers
     CDS             90..806
                     /translation="MRKGEELFTGVVPILVELDGDVNGHKFSVSGEGEGDATYGKLTL
                     KFICTTGKLPVPWPTLVTTLTYGVQCFSRYPDHMKRYDFFKSAMPEGYVQERTISFKD
                     DGNYKTRAEVKFEGDTLVNRIELKGIDFKEDGNILGHKLEYNYNSHNVYITADKQKNG
                     IKANFKIRHNIEDGSVQLADHYQQNTPIGDGPVLLPDNHYLSTQSALLKDPNEKRDHM
                     VLLEFVTAAGITHGMDELYK*"
                     /label=ORF frame 2
                     /ApEinfo_fwdcolor=#ff8080
                     /ApEinfo_revcolor=pink
                     /ApEinfo_graphicformat=arrow_data {{0 1 2 0 0 -1} {} 0}
                     width 5 offset 0
     gene            96..803
                     /gene="GFP (0 - 707)"
                     /translation="MRKGEELFTGVVPILVELDGDVNGHKFSVSGEGEGDATYGKLTL
                     KFICTTGKLPVPWPTLVTTLTYGVQCFSRYPDHMKRYDFFKSAMPEGYVQERTISFKD
                     DGNYKTRAEVKFEGDTLVNRIELKGIDFKEDGNILGHKLEYNYNSHNVYITADKQKNG
                     IKANFKIRHNIEDGSVQLADHYQQNTPIGDGPVLLPDNHYLSTQSALLKDPNEKRDHM
                     VLLEFVTAAGITHGMDELYK*"
                     /label=GFP (0 - 707)
                     /ApEinfo_fwdcolor=#ffff80
                     /ApEinfo_revcolor=pink
                     /ApEinfo_graphicformat=arrow_data {{0 1 2 0 0 -1} {} 0}
                     width 5 offset 0
     misc_feature    complement(120..148)
                     /translation="MRKGEELFTGVVPILVELDGDVNGHKFSVSGEGEGDATYGKLTL
                     KFICTTGKLPVPWPTLVTTLTYGVQCFSRYPDHMKRYDFFKSAMPEGYVQERTISFKD
                     DGNYKTRAEVKFEGDTLVNRIELKGIDFKEDGNILGHKLEYNYNSHNVYITADKQKNG
                     IKANFKIRHNIEDGSVQLADHYQQNTPIGDGPVLLPDNHYLSTQSALLKDPNEKRDHM
                     VLLEFVTAAGITHGMDELYK*"
                     /label=GFP_R_primer
                     /ApEinfo_fwdcolor=pink
                     /ApEinfo_revcolor=#80ff80
                     /ApEinfo_graphicformat=arrow_data {{0 1 2 0 0 -1} {} 0}
                     width 5 offset 0
     misc_feature    complement(164..183)
                     /translation="MRKGEELFTGVVPILVELDGDVNGHKFSVSGEGEGDATYGKLTL
                     KFICTTGKLPVPWPTLVTTLTYGVQCFSRYPDHMKRYDFFKSAMPEGYVQERTISFKD
                     DGNYKTRAEVKFEGDTLVNRIELKGIDFKEDGNILGHKLEYNYNSHNVYITADKQKNG
                     IKANFKIRHNIEDGSVQLADHYQQNTPIGDGPVLLPDNHYLSTQSALLKDPNEKRDHM
                     VLLEFVTAAGITHGMDELYK*"
                     /label=GFPfusionREV_primer
                     /ApEinfo_fwdcolor=pink
                     /ApEinfo_revcolor=#00ff80
                     /ApEinfo_graphicformat=arrow_data {{0 1 2 0 0 -1} {} 0}
                     width 5 offset 0
     misc_feature    270..299
                     /translation="MRKGEELFTGVVPILVELDGDVNGHKFSVSGEGEGDATYGKLTL
                     KFICTTGKLPVPWPTLVTTLTYGVQCFSRYPDHMKRYDFFKSAMPEGYVQERTISFKD
                     DGNYKTRAEVKFEGDTLVNRIELKGIDFKEDGNILGHKLEYNYNSHNVYITADKQKNG
                     IKANFKIRHNIEDGSVQLADHYQQNTPIGDGPVLLPDNHYLSTQSALLKDPNEKRDHM
                     VLLEFVTAAGITHGMDELYK*"
                     /label=Y66 (EGFP)
                     /ApEinfo_fwdcolor=#80ffff
                     /ApEinfo_revcolor=pink
                     /ApEinfo_graphicformat=arrow_data {{0 1 2 0 0 -1} {} 0}
                     width 5 offset 0
     misc_feature    743..763
                     /translation="MRKGEELFTGVVPILVELDGDVNGHKFSVSGEGEGDATYGKLTL
                     KFICTTGKLPVPWPTLVTTLTYGVQCFSRYPDHMKRYDFFKSAMPEGYVQERTISFKD
                     DGNYKTRAEVKFEGDTLVNRIELKGIDFKEDGNILGHKLEYNYNSHNVYITADKQKNG
                     IKANFKIRHNIEDGSVQLADHYQQNTPIGDGPVLLPDNHYLSTQSALLKDPNEKRDHM
                     VLLEFVTAAGITHGMDELYK*"
                     /label=GFP_F_primer
                     /ApEinfo_fwdcolor=#0080ff
                     /ApEinfo_revcolor=pink
                     /ApEinfo_graphicformat=arrow_data {{0 1 2 0 0 -1} {} 0}
                     width 5 offset 0
     terminator      884..927
                     /translation="MRKGEELFTGVVPILVELDGDVNGHKFSVSGEGEGDATYGKLTL
                     KFICTTGKLPVPWPTLVTTLTYGVQCFSRYPDHMKRYDFFKSAMPEGYVQERTISFKD
                     DGNYKTRAEVKFEGDTLVNRIELKGIDFKEDGNILGHKLEYNYNSHNVYITADKQKNG
                     IKANFKIRHNIEDGSVQLADHYQQNTPIGDGPVLLPDNHYLSTQSALLKDPNEKRDHM
                     VLLEFVTAAGITHGMDELYK*"
                     /label=rrnB_T1_terminator
                     /ApEinfo_fwdcolor=#ff80c0
                     /ApEinfo_revcolor=pink
                     /ApEinfo_graphicformat=arrow_data {{0 1 2 0 0 -1} {} 0}
                     width 5 offset 0
     CDS             complement(988..1686)
                     /translation="MAIKNTKARNFGFLLYPDSIPNDWKEKLESLGVSMAVSPLHDMD
                     EKKDKDTWNSSDVIRNGKHYKKPHYHVIYIARNPVTIESVRNKIKRKLGNSSVAHVEI
                     LDYIKGSYEYLTHESKDAIAKNKHIYDKKDILNINDFDIDRYITLDESQKRELKNLLL
                     DIVDDYNLVNTKDLMAFIRLRGAEFGILNTNDVKDIVSTNSSAFRLWFEGNYQCGYRA
                     SYAKVLDAETGEIK*"
                     /label=ORF frame 1
                     /ApEinfo_fwdcolor=pink
                     /ApEinfo_revcolor=#ff80ff
                     /ApEinfo_graphicformat=arrow_data {{0 1 2 0 0 -1} {} 0}
                     width 5 offset 0
     gene            complement(2621..3415)
                     /gene="KanR1 (variant)"
                     /translation="MAIKNTKARNFGFLLYPDSIPNDWKEKLESLGVSMAVSPLHDMD
                     EKKDKDTWNSSDVIRNGKHYKKPHYHVIYIARNPVTIESVRNKIKRKLGNSSVAHVEI
                     LDYIKGSYEYLTHESKDAIAKNKHIYDKKDILNINDFDIDRYITLDESQKRELKNLLL
                     DIVDDYNLVNTKDLMAFIRLRGAEFGILNTNDVKDIVSTNSSAFRLWFEGNYQCGYRA
                     SYAKVLDAETGEIK*"
                     /label=KanR1 (variant)
                     /ApEinfo_fwdcolor=pink
                     /ApEinfo_revcolor=#ffff00
                     /ApEinfo_graphicformat=arrow_data {{0 1 2 0 0 -1} {} 0}
                     width 5 offset 0
     CDS             complement(2621..3415)
                     /translation="MAKMRISPELKKLIEEYRCVKDTEGMSPAKVYKLVGENEILYLK
                     MTDSRYKGTTYDVEREKDMMLWLEGKLPVPKVLHFERHDGWSNLLMSEADGVLCSEGY
                     EDEQSPEKTIELYAECIRLFHSIDISDCPYTNSLDGRLAELDYLLNNDLADVDCENWE
                     EDTPFKDPRELYDFLKTEKPEEELVFSHGDLGDSNIFVKDGKVSGFIDLGRSGRADKW
                     YDIAFCVRSIREDIGEEQYVELFFDLLGIKPDWEKIKYYILLDELF*"
                     /label=ORF frame 3
                     /ApEinfo_fwdcolor=pink
                     /ApEinfo_revcolor=pink
                     /ApEinfo_graphicformat=arrow_data {{0 1 2 0 0 -1} {} 0}
                     width 5 offset 0
     misc_feature    3593..3621
                     /label=T5 promoter (similar to T5 in NCBI)
                     /ApEinfo_fwdcolor=cyan
                     /ApEinfo_revcolor=green
                     /ApEinfo_graphicformat=arrow_data {{0 1 2 0 0 -1} {} 0}
                     width 5 offset 0
     misc_feature    23..64
                     /label=Two Lac operator sites + RBS
                     /ApEinfo_fwdcolor=cyan
                     /ApEinfo_revcolor=green
                     /ApEinfo_graphicformat=arrow_data {{0 1 2 0 0 -1} {} 0}
                     width 5 offset 0
     misc_feature    3536..3559
                     /label=iGEM 55 forward sequencing primer
                     /ApEinfo_fwdcolor=cyan
                     /ApEinfo_revcolor=green
                     /ApEinfo_graphicformat=arrow_data {{0 1 2 0 0 -1} {} 0}
                     width 5 offset 0
     misc_feature    877..899
                     /label=iGEM 56 reverse sequencing primer
                     /ApEinfo_fwdcolor=cyan
                     /ApEinfo_revcolor=green
                     /ApEinfo_graphicformat=arrow_data {{0 1 2 0 0 -1} {} 0}
                     width 5 offset 0
     misc_feature    1..21
                     /label=Biobrick prefix
                     /ApEinfo_fwdcolor=cyan
                     /ApEinfo_revcolor=green
                     /ApEinfo_graphicformat=arrow_data {{0 1 2 0 0 -1} {} 0}
                     width 5 offset 0
     misc_feature    810..830
                     /label=Biobrick suffix
                     /ApEinfo_fwdcolor=cyan
                     /ApEinfo_revcolor=green
                     /ApEinfo_graphicformat=arrow_data {{0 1 2 0 0 -1} {} 0}
                     width 5 offset 0
ORIGIN
        1 AATTCGCGGC CGCTTCTAGA GGAAATCATA AAAAATTTAT TTGCTTTGTG AGCGGATAAC
       61 AATTACTAGA GAAAGAGGAG AAATACTAGA TGCGTAAAGG AGAAGAACTT TTCACTGGAG
      121 TTGTCCCAAT TCTTGTTGAA TTAGATGGTG ATGTTAATGG GCACAAATTT TCTGTCAGTG
      181 GAGAGGGTGA AGGTGATGCA ACATACGGAA AACTTACCCT TAAATTTATT TGCACTACTG
      241 GAAAACTACC TGTTCCATGG CCAACACTTG TCACTACTCT GACGTATGGT GTTCAATGCT
      301 TTTCCCGTTA TCCGGATCAT ATGAAACGGT ATGACTTTTT CAAGAGTGCC ATGCCCGAAG
      361 GTTATGTACA GGAACGCACT ATATCTTTCA AAGATGACGG GAACTACAAG ACGCGTGCTG
      421 AAGTCAAGTT TGAAGGTGAT ACCCTTGTTA ATCGTATCGA GTTAAAAGGT ATTGATTTTA
      481 AAGAAGATGG AAACATTCTC GGACACAAAC TCGAGTACAA CTATAACTCA CACAATGTAT
      541 ACATCACGGC AGACAAACAA AAGAATGGAA TCAAAGCTAA CTTCAAAATT CGCCACAACA
      601 TTGAAGATGG ATCCGTTCAA CTAGCAGACC ATTATCAACA AAATACTCCA ATTGGCGATG
      661 GCCCTGTCCT TTTACCAGAC AACCATTACC TGTCGACACA ATCTGCCCTT TTGAAAGATC
      721 CCAACGAAAA GCGTGACCAC ATGGTCCTTC TTGAGTTTGT AACTGCTGCT GGGATTACAC
      781 ATGGCATGGA TGAACTATAC AAATAATAAT ACTAGTAGCG GCCGCTGCAG GCCTCAGGGC
      841 CCGATCGATG CCGCCGCTTA ATTAATTAAT CCAGAGGCAT CAAATAAAAC GAAAGGCTCA
      901 GTCGAAAGAC TGGGCCTTTC GTTTTATCTG TTGTTTGTCG GTGAACGCTC TCCTGAGTAG
      961 GACAAATCCG CCGCCCTAGA CCTAGTGTCA TTTTATTTCC CCCGTTTCAG CATCAAGAAC
     1021 CTTTGCATAA CTTGCTCTAT ATCCACACTG ATAATTGCCC TCAAACCATA ATCTAAAGGC
     1081 GCTAGAGTTT GTTGAAACAA TATCTTTTAC ATCATTCGTA TTTAAAATTC CAAACTCCGC
     1141 TCCCCTAAGG CGAATAAAAG CCATTAAATC TTTTGTATTT ACCAAATTAT AGTCATCCAC
     1201 TATATCTAAG AGTAAATTCT TCAATTCTCT TTTTTGGCTT TCATCAAGTG TTATATAGCG
     1261 GTCAATATCA AAATCATTAA TGTTCAAAAT ATCTTTTTTG TCGTATATAT GTTTATTCTT
     1321 AGCAATAGCG TCCTTTGATT CATGAGTCAA ATATTCATAT GAACCTTTGA TATAATCAAG
     1381 TATCTCAACA TGAGCAACTG AACTATTCCC CAATTTTCGC TTAATCTTGT TCCTAACGCT
     1441 TTCTATTGTT ACAGGATTTC GTGCAATATA TATAACGTGA TAGTGTGGTT TTTTATAGTG
     1501 CTTTCCATTT CGTATAACAT CACTACTATT CCATGTATCT TTATCTTTTT TTTCGTCCAT
     1561 ATCGTGTAAA GGACTGACAG CCATAGATAC GCCCAAACTC TCTAATTTTT CCTTCCAATC
     1621 ATTAGGAATT GAGTCAGGAT ATAATAAAAA TCCAAAATTT CTAGCTTTAG TATTTTTAAT
     1681 AGCCATGATA TAATTACCTT ATCAAAAACA AGTAGCGAAA ACTCGTATCC TTCTAAAAAC
     1741 GCGAGCTTTC GCTTATTTTT TTTGTTCTGA TTCCTTTCTT GCATATTCTT CTATAGCTAA
     1801 CGCCGCAACC GCAGATTTTG AAAAACCTTT TTGTTTCGCC ATATCTGTTA ATTTTTTATC
     1861 TTGCTCTTTT GTCAGAGAAA TCATAACTCT TTTTTTCGAT TCTGAAATCA CCATTTAAAA
     1921 AACTCCAATC AAATAATTTT ATAAAGTTAG TGTATCACTT TGTAATCATA AAAACAACAA
     1981 TAAAGCTACT TAAATATAGA TTTATAAAAA ACGTTGGCGA AAACGTTGGC GATTCGTTGG
     2041 CGATTGAAAA ACCCCTTAAA CCCTTGAGCC AGTTGGGATA GAGCGTTTTT GGCACAAAAA
     2101 TTGGCACTCG GCACTTAATG GGGGGTCGTA GTACGGAAGC AAAATTCGCT TCCTTTCCCC
     2161 CCATTTTTTT CCAAATTCCA AATTTTTTTC AAAAATTTTC CAGCGCTACC GCTCGGCAAA
     2221 ATTGCAAGCA ATTTTTAAAA TCAAACCCAT GAGGGAATTT CATTCCCTCA TACTCCCTTG
     2281 AGCCTCCTCC AACCGAAATA GAAGGGCGCT GCGCTTATTA TTTCATTCAG TCATCGGCTT
     2341 TCATAATCTA ACAGACAACA TCTTCGCTGC AAAGCCACGC TACGCTCAAG GGCTTTTACG
     2401 CTACGATAAC GCCTGTTTTA ACGATTATGC CGATAACTAA ACGAAATAAA CGCTAAAACG
     2461 TCTCAGAAAC GATTTTGAGA CGTTTTAATA AAAAATCGCC TAGTGCTTGG ATTCTCACCA
     2521 ATAAAAAACG CCCGGCGGCA ACCGAGCGTT CTGAACAAAT CCAGATGGAG TTCTGAGGTC
     2581 ATTACTGGAT CTATCAACAG GAGTCCAAGC GAGCTCGGTA CTAAAACAAT TCATCCAGTA
     2641 AAATATAATA TTTTATTTTC TCCCAATCAG GCTTGATCCC CAGTAAGTCA AAAAATAGCT
     2701 CGACATACTG TTCTTCCCCG ATATCCTCCC TGATCGACCG GACGCAGAAG GCAATGTCAT
     2761 ACCACTTGTC CGCCCTGCCG CTTCTCCCAA GATCAATAAA GCCACTTACT TTGCCATCTT
     2821 TCACAAAGAT GTTGCTGTCT CCCAGGTCGC CGTGGGAAAA GACAAGTTCC TCTTCGGGCT
     2881 TTTCCGTCTT TAAAAAATCA TACAGCTCGC GCGGATCTTT AAATGGAGTG TCTTCTTCCC
     2941 AGTTTTCGCA ATCCACATCG GCCAGATCGT TATTCAGTAA GTAATCCAAT TCGGCTAAGC
     3001 GGCCGTCTAA GCTATTCGTA TAGGGACAAT CCGATATGTC GATGGAGTGA AAGAGCCTGA
     3061 TGCACTCCGC ATACAGCTCG ATAGTCTTTT CAGGGCTTTG TTCATCTTCA TACCCTTCCG
     3121 AGCAAAGGAC GCCATCGGCC TCACTCATGA GCAGATTGCT CCAGCCATCA TGCCGTTCAA
     3181 AGTGCAGGAC CTTTGGAACA GGCAGCTTTC CTTCCAGCCA TAGCATCATG TCCTTTTCCC
     3241 GTTCCACATC ATAGGTGGTC CCTTTATACC GGCTGTCCGT CATTTTTAAA TATAGGATTT
     3301 CATTTTCTCC CACCAGCTTA TATACCTTAG CAGGAGACAT TCCTTCCGTA TCTTTTACGC
     3361 AGCGGTATTC TTCGATCAGT TTTTTCAATT CCGGTGATAT TCTCATTTTA GCCATTTATT
     3421 ATTTCCTTCC TCTTTTCTAC AGTATTTAAA GATACCCCAA GAAGCTAATT ATAACAAGAC
     3481 GAACTCCAAT TCACTGTTCC TTGCATTCTA AAACCTTAAA TACAGAAAAC AGCCTTTTCA
     3541 AAGTTGTTTT CAAAGTTGGC GTATAACATA GTATCGACGG AGCCGATTTT GAAACCACAA
     3601 TTATGATAGA ATTTGACGTC G   
//
