# Supplementary material for: Genome sequence and plasmid transformation of the model high-yield bacterial cellulose producer Gluconacetobacter hansenii ATCC 53582
Source: Sci Rep. 2016 Mar 24;6:23635. doi: 10.1038/srep23635 (PMC4806288; doi:10.1038/srep23635)
Supplement: Supplementary Data S3 [file srep23635-s3.txt]

LOCUS       pSEVA331_with_ex        2893 bp ds-DNA     circular     20-OCT-2015
DEFINITION  Cloning vector pSEVA331, complete sequence.
ACCESSION   JX560333
VERSION     JX560333.1  GI:410073691
KEYWORDS    .
SOURCE      Cloning vector pSEVA331
  ORGANISM  Cloning vector pSEVA331 other sequences; artificial sequences;
            vectors.
REFERENCE   1  (bases 1 to 2968)
  AUTHORS   Silva-Rocha,R., Martinez-Garcia,E., Chavarria,M., Calles,B.,
            Arce-Rodriguez,A., de las Heras,A., Paez-Espino,D.,
            Durante-Rodriguez,G., Kim,J., Nikel,P.I., Platero,R. and de
            Lorenzo,V.
  TITLE     The Standard European Vector Architecture (SEVA): a coherent
            platform for analysis and deployment of complex prokaryotic
            phenotypes
  JOURNAL   Unpublished
REFERENCE   2  (bases 1 to 2968)
  AUTHORS   Silva-Rocha,R., Martinez-Garcia,E., Chavarria,M., Calles,B.,
            Arce-Rodriguez,A., de las Heras,A., Paez-Espino,D.,
            Durante-Rodriguez,G., Kim,J., Nikel,P.I., Platero,R. and de
            Lorenzo,V.
  TITLE     Direct Submission
  JOURNAL   Submitted (28-AUG-2012) Systems Biology Program, Centro Nacional de
            Biotecnologia-CSIC, C/ Darwin 3, Campus de Cantoblanco, Madrid,
            Madrid 28049, Spain
COMMENT     ##Assembly-Data-START## Assembly Method       :: ApE v. v2.0.40
            Sequencing Technology :: Sanger dideoxy sequencing
            ##Assembly-Data-END##
COMMENT     
COMMENT     ApEinfo:methylated:1
FEATURES             Location/Qualifiers
     terminator      22..124
                     /note="T0"
                     /label=T0
                     /ApEinfo_fwdcolor=#80ffff
                     /ApEinfo_revcolor=pink
                     /ApEinfo_graphicformat=arrow_data {{0 1 2 0 0 -1} {} 0}
                     width 5 offset 0
     CDS             271..930
                     /gene="cat"
                     /codon_start=1
                     /transl_table=11
                     /product="chloramphenicol acetyltransferase"
                     /protein_id="AFV59785.1"
                     /db_xref="GI:410073692"
                     /translation="MEKKITGYTTVDISQWHRKEHFEAFQSVAQCTYNQTVQLDITAF
                     LKTVKKNKHKFYPAFIHILARLMNAHPEFRMAMKDGELVIWDSVHPCYTVFHEQTETF
                     SSLWSEYHDDFRQFLHIYSQDVACYGENLAYFPKGFIENMFFVSANPWVSFTSFDLNV
                     ANMDNFFAPVFTMGKYYTQGDKVLMPLAIQVHHAVCDGFHVGRMLNELQQYCDEWQGG
                     A"
                     /label=chloramphenicol acetyltransferase
                     /ApEinfo_fwdcolor=pink
                     /ApEinfo_revcolor=pink
                     /ApEinfo_graphicformat=arrow_data {{0 1 2 0 0 -1} {} 0}
                     width 5 offset 0
     misc_feature    954..1189
                     /note="oriT"
                     /label=oriT
                     /ApEinfo_fwdcolor=#80ff00
                     /ApEinfo_revcolor=#80ff00
                     /ApEinfo_graphicformat=arrow_data {{0 1 2 0 0 -1} {} 0}
                     width 5 offset 0
     CDS             complement(1198..1860)
                     /gene="rep"
                     /codon_start=1
                     /transl_table=11
                     /product="replication protein"
                     /protein_id="AFV59786.1"
                     /db_xref="GI:410073693"
                     /translation="MATQSREIGIQAKNKPGHWVQTERKAHEAWAGLIARKPTAAMLL
                     HHLVAQMGHQNAVVVSQKTLSKLIGRSLRTVQYAVKDLVAERWISVVKLNGPGTVSAY
                     VVNDRVAWGQPRDQLRLSVFSAAVVVDHDDQDESLLGHGDLRRIPTLYPGEQQLPTGP
                     GEEPPSQPGIPGMEPDLPALTETEEWERRGQQRLPMPDEPCFLDDGEPLEPPTRVTLP
                     RR"
                     /label=replication protein
                     /ApEinfo_fwdcolor=pink
                     /ApEinfo_revcolor=#004080
                     /ApEinfo_graphicformat=arrow_data {{0 1 2 0 0 -1} {} 0}
                     width 5 offset 0
     misc_feature    complement(1597..1752)
                     /gene="rep"
                     /note="Helix-turn-helix domain; Region: HTH_36; pfam13730"
                     /db_xref="CDD:258026"
                     /label=rep
                     /ApEinfo_fwdcolor=pink
                     /ApEinfo_revcolor=#c0c0c0
                     /ApEinfo_graphicformat=arrow_data {{0 1 2 0 0 -1} {} 0}
                     width 5 offset 0
     misc_feature    complement(41..64)
                     /label=Reverse primer
                     /ApEinfo_fwdcolor=#0080ff
                     /ApEinfo_revcolor=#0080ff
                     /ApEinfo_graphicformat=arrow_data {{0 1 2 0 0 -1} {} 0}
                     width 5 offset 0
     misc_feature    1191..1196
                     /label=NgoMIV Re site
                     /ApEinfo_fwdcolor=#cd0532
                     /ApEinfo_revcolor=#cd0532
                     /ApEinfo_graphicformat=arrow_data {{0 1 2 0 0 -1} {} 0}
                     width 5 offset 0
     misc_feature    1..21
                     /label=BioBrick prefix and suffix
                     /ApEinfo_fwdcolor=cyan
                     /ApEinfo_revcolor=green
                     /ApEinfo_graphicformat=arrow_data {{0 1 2 0 0 -1} {} 0}
                     width 5 offset 0
     misc_feature    2872..2893
                     /label=BioBrick prefix and suffix(1)
                     /ApEinfo_label=BioBrick prefix and suffix
                     /ApEinfo_fwdcolor=cyan
                     /ApEinfo_revcolor=green
                     /ApEinfo_graphicformat=arrow_data {{0 1 2 0 0 -1} {} 0}
                     width 5 offset 0
     primer_bind     2848..2871
                     /note="F24"
                     /label=F24
                     /ApEinfo_fwdcolor=#ffff80
                     /ApEinfo_revcolor=pink
                     /ApEinfo_graphicformat=arrow_data {{0 1 2 0 0 -1} {} 0}
                     width 5 offset 0
     terminator      2734..2838
                     /note="T1"
                     /label=T1
                     /ApEinfo_fwdcolor=#ff8000
                     /ApEinfo_revcolor=pink
                     /ApEinfo_graphicformat=arrow_data {{0 1 2 0 0 -1} {} 0}
                     width 5 offset 0
     misc_feature    2737..2754
                     /label=Forward sequencing primer
                     /ApEinfo_fwdcolor=cyan
                     /ApEinfo_revcolor=green
                     /ApEinfo_graphicformat=arrow_data {{0 1 2 0 0 -1} {} 0}
                     width 5 offset 0
ORIGIN
        1 tactagtagc ggccgctgca gcttggactc ctgttgatag atccagtaat gacctcagaa
       61 ctccatctgg atttgttcag aacgctcggt tgccgccggg cgttttttat tggtgagaat
      121 ccaggggtcc ccaataatta cgatttaaat tggcgaaaat gagacgttga tcggcacgta
      181 agaggttcca actttcacca taatgaaata agatcactac cgggcgtatt ttttgagtta
      241 tcgagatttt caggagctaa ggaagctaaa atggagaaaa aaatcactgg atataccacc
      301 gttgatatat cccaatggca tcgtaaagaa cattttgagg catttcagtc agttgctcaa
      361 tgtacctata accagaccgt tcagctggat attacggcct ttttaaagac cgtaaagaaa
      421 aataagcaca agttttatcc ggcctttatt cacattcttg cccgcctgat gaatgctcat
      481 ccggaatttc gtatggcaat gaaagacggt gagctggtga tatgggatag tgttcaccct
      541 tgttacaccg ttttccatga gcaaactgaa acgttttcat cgctctggag tgaataccac
      601 gacgatttcc ggcagtttct acacatatat tcgcaagatg tggcgtgtta cggtgaaaac
      661 ctggcctatt tccctaaagg gtttattgag aatatgtttt tcgtctcagc caatccctgg
      721 gtgagtttca ccagttttga tttaaacgtg gccaatatgg acaacttctt cgcccccgtt
      781 ttcaccatgg gcaaatatta tacgcaaggc gacaaggtgc tgatgccgct ggcgattcag
      841 gttcatcatg ccgtttgtga tggcttccat gtcggcagaa tgcttaatga attacaacag
      901 tactgcgatg agtggcaggg cggggcgtaa tttgactttt gtccttttcc gctgcataac
      961 cctgcttcgg ggtcattata gcgatttttt cggtatatcc atcctttttc gcacgatata
     1021 caggattttg ccaaagggtt cgtgtagact ttccttggtg tatccaacgg cgtcagccgg
     1081 gcaggatagg tgaagtaggc ccacccgcga gcgggtgttc cttcttcact gtcccttatt
     1141 cgcacctggc ggtgctcaac gggaatcctg ctctgcgagg ctggccgtag gccggcccta
     1201 ccggcgcggc agcgttaccc gtgtcggcgg ctccaacggc tcgccatcgt ccagaaaaca
     1261 cggctcatcg ggcatcggca ggcgctgctg cccgcgccgt tcccattcct ccgtttcggt
     1321 caaggctggc aggtctggtt ccatgcccgg aatgccgggc tggctgggcg gctcctcgcc
     1381 ggggccggtc ggtagttgct gctcgcccgg atacagggtc gggatgcggc gcaggtcgcc
     1441 atgccccaac agcgattcgt cctggtcgtc gtgatcaacc accacggcgg cactgaacac
     1501 cgacaggcgc aactggtcgc ggggctggcc ccacgccacg cggtcattga ccacgtaggc
     1561 cgacacggtg ccggggccgt tgagcttcac gacggagatc cagcgctcgg ccaccaagtc
     1621 cttgactgcg tattggaccg tccgcaaaga acgtccgatg agcttggaaa gtgtcttctg
     1681 gctgaccacc acggcgttct ggtggcccat ctgcgccacg aggtgatgca gcagcattgc
     1741 cgccgtgggt ttcctcgcaa taagcccggc ccacgcctca tgcgctttgc gttccgtttg
     1801 cacccagtga ccgggcttgt tcttggcttg aatgccgatt tctctggact gcgtggccat
     1861 gcttatctcc atgcggtagg ggtgccgcac ggttgcggca ccatgcgcaa tcagctgcaa
     1921 cttttcggca gcgcgacaac aattatgcgt tgcgtaaaag tggcagtcaa ttacagattt
     1981 tctttaacct acgcaatgag ctattgcggg gggtgccgca atgagctgtt gcgtaccccc
     2041 cttttttaag ttgttgattt ttaagtcttt cgcatttcgc cctatatcta gttctttggt
     2101 gcccaaagaa gggcacccct gcggggttcc cccacgcctt cggcgcggct ccccctccgg
     2161 caaaaagtgg cccctccggg gcttgttgat cgactgcgcg gccttcggcc ttgcccaagg
     2221 tggcgctgcc cccttggaac ccccgcactc gccgccgtga ggctcggggg gcaggcgggc
     2281 gggcttcgcc cttcgactgc ccccactcgc ataggcttgg gtcgttccag gcgcgtcaag
     2341 gccaagccgc tgcgcggtcg ctgcgcgagc cttgacccgc cttccacttg gtgtccaacc
     2401 ggcaagcgaa gcgcgcaggc cgcaggccgg aggcttttcc ccagagaaaa ttaaaaaaat
     2461 tgatggggca aggccgcagg ccgcgcagtt ggagccggtg ggtatgtggt cgaaggctgg
     2521 gtagccggtg ggcaatccct gtggtcaagc tcgtgggcag gcgcagcctg tccatcagct
     2581 tgtccagcag ggttgtccac gggccgagcg aagcgagcca gccggtggcc gctcgcggcc
     2641 atcgtccaca tatccacggg ctggcaaggg agcgcagcga ccgcgcaggg cgaagcccgg
     2701 agagcaagcc cgtagggggg gcgcgcccag ctgtctaggg cggcggattt gtcctactca
     2761 ggagagcgtt caccgacaaa caacagataa aacgaaaggc ccagtctttc gactgagcct
     2821 ttcgttttat ttgatgcctt taattaaagc ggataacaat ttcacacagg aGAATTCGCG
     2881 GCCGCTTCTA GAG    
//
