# Supplementary material for: Genome sequence and plasmid transformation of the model high-yield bacterial cellulose producer Gluconacetobacter hansenii ATCC 53582
Source: Sci Rep. 2016 Mar 24;6:23635. doi: 10.1038/srep23635 (PMC4806288; doi:10.1038/srep23635)
Supplement: Supplementary Data S6 [file srep23635-s6.txt]

LOCUS       Supplementary_Da        3797 bp ds-DNA     linear       17-FEB-2016
DEFINITION  .
ACCESSION   
VERSION     
SOURCE      .
  ORGANISM  .
COMMENT     
COMMENT     ApEinfo:methylated:1
FEATURES             Location/Qualifiers
     terminator      926..1028
                     /note="T0"
                     /label=T0
                     /ApEinfo_fwdcolor=#80ffff
                     /ApEinfo_revcolor=pink
                     /ApEinfo_graphicformat=arrow_data {{0 1 2 0 0 -1} {} 0}
                     width 5 offset 0
     misc_feature    37..42
                     /label=DNA: SpeI
                     /ApEinfo_fwdcolor=pink
                     /ApEinfo_revcolor=pink
                     /ApEinfo_graphicformat=arrow_data {{0 1 2 0 0 -1} {} 0}
                     width 5 offset 0
     CDS             1175..1834
                     /gene="cat"
                     /codon_start=1
                     /transl_table=11
                     /product="chloramphenicol acetyltransferase"
                     /protein_id="AFV59785.1"
                     /db_xref="GI:410073692"
                     /translation="MEKKITGYTTVDISQWHRKEHFEAFQSVAQCTYNQTVQLDITAF
                     LKTVKKNKHKFYPAFIHILARLMNAHPEFRMAMKDGELVIWDSVHPCYTVFHEQTETF
                     SSLWSEYHDDFRQFLHIYSQDVACYGENLAYFPKGFIENMFFVSANPWVSFTSFDLNV
                     ANMDNFFAPVFTMGKYYTQGDKVLMPLAIQVHHAVCDGFHVGRMLNELQQYCDEWQGG
                     A"
                     /label=chloramphenicol acetyltransferase
                     /ApEinfo_fwdcolor=pink
                     /ApEinfo_revcolor=pink
                     /ApEinfo_graphicformat=arrow_data {{0 1 2 0 0 -1} {} 0}
                     width 5 offset 0
     misc_feature    44..55
                     /label=BBa_B0034 RBS
                     /ApEinfo_fwdcolor=pink
                     /ApEinfo_revcolor=pink
                     /ApEinfo_graphicformat=arrow_data {{0 1 2 0 0 -1} {} 0}
                     width 5 offset 0
     misc_feature    1858..2093
                     /note="oriT"
                     /label=oriT
                     /ApEinfo_fwdcolor=#80ff00
                     /ApEinfo_revcolor=#80ff00
                     /ApEinfo_graphicformat=arrow_data {{0 1 2 0 0 -1} {} 0}
                     width 5 offset 0
     RBS             44..55
                     /label=RBS
                     /ApEinfo_fwdcolor=pink
                     /ApEinfo_revcolor=pink
                     /ApEinfo_graphicformat=arrow_data {{0 1 2 0 0 -1} {} 0}
                     width 5 offset 0
     CDS             complement(2102..2764)
                     /gene="rep"
                     /codon_start=1
                     /transl_table=11
                     /product="replication protein"
                     /protein_id="AFV59786.1"
                     /db_xref="GI:410073693"
                     /translation="MATQSREIGIQAKNKPGHWVQTERKAHEAWAGLIARKPTAAMLL
                     HHLVAQMGHQNAVVVSQKTLSKLIGRSLRTVQYAVKDLVAERWISVVKLNGPGTVSAY
                     VVNDRVAWGQPRDQLRLSVFSAAVVVDHDDQDESLLGHGDLRRIPTLYPGEQQLPTGP
                     GEEPPSQPGIPGMEPDLPALTETEEWERRGQQRLPMPDEPCFLDDGEPLEPPTRVTLP
                     RR"
                     /label=replication protein
                     /ApEinfo_fwdcolor=pink
                     /ApEinfo_revcolor=#004080
                     /ApEinfo_graphicformat=arrow_data {{0 1 2 0 0 -1} {} 0}
                     width 5 offset 0
     CDS             62..742
                     /gene="mRFP"
                     /label=mRFP
                     /ApEinfo_fwdcolor=pink
                     /ApEinfo_revcolor=pink
                     /ApEinfo_graphicformat=arrow_data {{0 1 2 0 0 -1} {} 0}
                     width 5 offset 0
     misc_feature    complement(2501..2656)
                     /gene="rep"
                     /note="Helix-turn-helix domain; Region: HTH_36; pfam13730"
                     /db_xref="CDD:258026"
                     /label=rep
                     /ApEinfo_fwdcolor=pink
                     /ApEinfo_revcolor=#c0c0c0
                     /ApEinfo_graphicformat=arrow_data {{0 1 2 0 0 -1} {} 0}
                     width 5 offset 0
     misc_feature    776..904
                     /label=BBa_B0015
                     /ApEinfo_fwdcolor=pink
                     /ApEinfo_revcolor=pink
                     /ApEinfo_graphicformat=arrow_data {{0 1 2 0 0 -1} {} 0}
                     width 5 offset 0
     misc_feature    complement(945..968)
                     /label=Reverse primer
                     /ApEinfo_fwdcolor=#0080ff
                     /ApEinfo_revcolor=#0080ff
                     /ApEinfo_graphicformat=arrow_data {{0 1 2 0 0 -1} {} 0}
                     width 5 offset 0
     stem_loop       787..830
                     /label=rrnB terminator
                     /ApEinfo_fwdcolor=pink
                     /ApEinfo_revcolor=pink
                     /ApEinfo_graphicformat=arrow_data {{0 1 2 0 0 -1} {} 0}
                     width 5 offset 0
     misc_feature    2095..2100
                     /label=NgoMIV Re site
                     /ApEinfo_fwdcolor=#cd0532
                     /ApEinfo_revcolor=#cd0532
                     /ApEinfo_graphicformat=arrow_data {{0 1 2 0 0 -1} {} 0}
                     width 5 offset 0
     misc_feature    913..920
                     /label=DNA: NotI
                     /ApEinfo_fwdcolor=pink
                     /ApEinfo_revcolor=pink
                     /ApEinfo_graphicformat=arrow_data {{0 1 2 0 0 -1} {} 0}
                     width 5 offset 0
     misc_feature    920..925
                     /label=DNA: PstI
                     /ApEinfo_fwdcolor=pink
                     /ApEinfo_revcolor=pink
                     /ApEinfo_graphicformat=arrow_data {{0 1 2 0 0 -1} {} 0}
                     width 5 offset 0
     misc_feature    3776..3797
                     /label=BioBrick prefix and suffix
                     /ApEinfo_fwdcolor=cyan
                     /ApEinfo_revcolor=green
                     /ApEinfo_graphicformat=arrow_data {{0 1 2 0 0 -1} {} 0}
                     width 5 offset 0
     primer_bind     3752..3775
                     /note="F24"
                     /label=F24
                     /ApEinfo_fwdcolor=#ffff80
                     /ApEinfo_revcolor=pink
                     /ApEinfo_graphicformat=arrow_data {{0 1 2 0 0 -1} {} 0}
                     width 5 offset 0
     terminator      3638..3742
                     /note="T1"
                     /label=T1
                     /ApEinfo_fwdcolor=#ff8000
                     /ApEinfo_revcolor=pink
                     /ApEinfo_graphicformat=arrow_data {{0 1 2 0 0 -1} {} 0}
                     width 5 offset 0
     misc_feature    3641..3658
                     /label=Forward sequencing primer
                     /ApEinfo_fwdcolor=cyan
                     /ApEinfo_revcolor=green
                     /ApEinfo_graphicformat=arrow_data {{0 1 2 0 0 -1} {} 0}
                     width 5 offset 0
     misc_feature    1..35
                     /label=BBa_J23104
                     /ApEinfo_fwdcolor=cyan
                     /ApEinfo_revcolor=green
                     /ApEinfo_graphicformat=arrow_data {{0 1 2 0 0 -1} {} 0}
                     width 5 offset 0
ORIGIN
        1 ttgacagcta gctcagtcct aggtattgtg ctagctacta gtgaaagagg agaaatacta
       61 gatggcttcc tccgaagacg ttatcaaaga gttcatgcgt ttcaaagttc gtatggaagg
      121 ttccgttaac ggtcacgagt tcgaaatcga aggtgaaggt gaaggtcgtc cgtacgaagg
      181 tacccagacc gctaaactga aagttaccaa aggtggtccg ctgccgttcg cttgggacat
      241 cctgtccccg cagttccagt acggttccaa agcttacgtt aaacacccgg ctgacatccc
      301 ggactacctg aaactgtcct tcccggaagg tttcaaatgg gaacgtgtta tgaacttcga
      361 agacggtggt gttgttaccg ttacccagga ctcctccctg caagacggtg agttcatcta
      421 caaagttaaa ctgcgtggta ccaacttccc gtccgacggt ccggttatgc agaaaaaaac
      481 catgggttgg gaagcttcca ccgaacgtat gtacccggaa gacggtgctc tgaaaggtga
      541 aatcaaaatg cgtctgaaac tgaaagacgg tggtcactac gacgctgaag ttaaaaccac
      601 ctacatggct aaaaaaccgg ttcagctgcc gggtgcttac aaaaccgaca tcaaactgga
      661 catcacctcc cacaacgaag actacaccat cgttgaacag tacgaacgtg ctgaaggtcg
      721 tcactccacc ggtgcttaat aacgctgata gtgctagtgt agatcgctac tagagccagg
      781 catcaaataa aacgaaaggc tcagtcgaaa gactgggcct ttcgttttat ctgttgtttg
      841 tcggtgaacg ctctctacta gagtcacact ggctcacctt cgggtgggcc tttctgcgtt
      901 tatatactag aagcggccgc tgcagcttgg actcctgttg atagatccag taatgacctc
      961 agaactccat ctggatttgt tcagaacgct cggttgccgc cgggcgtttt ttattggtga
     1021 gaatccaggg gtccccaata attacgattt aaattggcga aaatgagacg ttgatcggca
     1081 cgtaagaggt tccaactttc accataatga aataagatca ctaccgggcg tattttttga
     1141 gttatcgaga ttttcaggag ctaaggaagc taaaatggag aaaaaaatca ctggatatac
     1201 caccgttgat atatcccaat ggcatcgtaa agaacatttt gaggcatttc agtcagttgc
     1261 tcaatgtacc tataaccaga ccgttcagct ggatattacg gcctttttaa agaccgtaaa
     1321 gaaaaataag cacaagtttt atccggcctt tattcacatt cttgcccgcc tgatgaatgc
     1381 tcatccggaa tttcgtatgg caatgaaaga cggtgagctg gtgatatggg atagtgttca
     1441 cccttgttac accgttttcc atgagcaaac tgaaacgttt tcatcgctct ggagtgaata
     1501 ccacgacgat ttccggcagt ttctacacat atattcgcaa gatgtggcgt gttacggtga
     1561 aaacctggcc tatttcccta aagggtttat tgagaatatg tttttcgtct cagccaatcc
     1621 ctgggtgagt ttcaccagtt ttgatttaaa cgtggccaat atggacaact tcttcgcccc
     1681 cgttttcacc atgggcaaat attatacgca aggcgacaag gtgctgatgc cgctggcgat
     1741 tcaggttcat catgccgttt gtgatggctt ccatgtcggc agaatgctta atgaattaca
     1801 acagtactgc gatgagtggc agggcggggc gtaatttgac ttttgtcctt ttccgctgca
     1861 taaccctgct tcggggtcat tatagcgatt ttttcggtat atccatcctt tttcgcacga
     1921 tatacaggat tttgccaaag ggttcgtgta gactttcctt ggtgtatcca acggcgtcag
     1981 ccgggcagga taggtgaagt aggcccaccc gcgagcgggt gttccttctt cactgtccct
     2041 tattcgcacc tggcggtgct caacgggaat cctgctctgc gaggctggcc gtaggccggc
     2101 cctaccggcg cggcagcgtt acccgtgtcg gcggctccaa cggctcgcca tcgtccagaa
     2161 aacacggctc atcgggcatc ggcaggcgct gctgcccgcg ccgttcccat tcctccgttt
     2221 cggtcaaggc tggcaggtct ggttccatgc ccggaatgcc gggctggctg ggcggctcct
     2281 cgccggggcc ggtcggtagt tgctgctcgc ccggatacag ggtcgggatg cggcgcaggt
     2341 cgccatgccc caacagcgat tcgtcctggt cgtcgtgatc aaccaccacg gcggcactga
     2401 acaccgacag gcgcaactgg tcgcggggct ggccccacgc cacgcggtca ttgaccacgt
     2461 aggccgacac ggtgccgggg ccgttgagct tcacgacgga gatccagcgc tcggccacca
     2521 agtccttgac tgcgtattgg accgtccgca aagaacgtcc gatgagcttg gaaagtgtct
     2581 tctggctgac caccacggcg ttctggtggc ccatctgcgc cacgaggtga tgcagcagca
     2641 ttgccgccgt gggtttcctc gcaataagcc cggcccacgc ctcatgcgct ttgcgttccg
     2701 tttgcaccca gtgaccgggc ttgttcttgg cttgaatgcc gatttctctg gactgcgtgg
     2761 ccatgcttat ctccatgcgg taggggtgcc gcacggttgc ggcaccatgc gcaatcagct
     2821 gcaacttttc ggcagcgcga caacaattat gcgttgcgta aaagtggcag tcaattacag
     2881 attttcttta acctacgcaa tgagctattg cggggggtgc cgcaatgagc tgttgcgtac
     2941 cccccttttt taagttgttg atttttaagt ctttcgcatt tcgccctata tctagttctt
     3001 tggtgcccaa agaagggcac ccctgcgggg ttcccccacg ccttcggcgc ggctccccct
     3061 ccggcaaaaa gtggcccctc cggggcttgt tgatcgactg cgcggccttc ggccttgccc
     3121 aaggtggcgc tgcccccttg gaacccccgc actcgccgcc gtgaggctcg gggggcaggc
     3181 gggcgggctt cgcccttcga ctgcccccac tcgcataggc ttgggtcgtt ccaggcgcgt
     3241 caaggccaag ccgctgcgcg gtcgctgcgc gagccttgac ccgccttcca cttggtgtcc
     3301 aaccggcaag cgaagcgcgc aggccgcagg ccggaggctt ttccccagag aaaattaaaa
     3361 aaattgatgg ggcaaggccg caggccgcgc agttggagcc ggtgggtatg tggtcgaagg
     3421 ctgggtagcc ggtgggcaat ccctgtggtc aagctcgtgg gcaggcgcag cctgtccatc
     3481 agcttgtcca gcagggttgt ccacgggccg agcgaagcga gccagccggt ggccgctcgc
     3541 ggccatcgtc cacatatcca cgggctggca agggagcgca gcgaccgcgc agggcgaagc
     3601 ccggagagca agcccgtagg gggggcgcgc ccagctgtct agggcggcgg atttgtccta
     3661 ctcaggagag cgttcaccga caaacaacag ataaaacgaa aggcccagtc tttcgactga
     3721 gcctttcgtt ttatttgatg cctttaatta aagcggataa caatttcaca caggaGAATT
     3781 CGCGGCCGCT TCTAGAG    
//
